# Supplementary material for: Graphene related magnetic materials: micromechanical exfoliation of 2D layered magnets based on bimetallic anilate complexes with inserted [FeIII(acac2-trien)]+ and [FeIII(sal2-trien)]+ molecules
Source: Chem Sci. 2015 May 26;6(8):4665–73. doi: 10.1039/c5sc00957j (PMC5500854; doi:10.1039/c5sc00957j)
Supplement: Supplementary file 2 [file SC-006-C5SC00957J-s002.cif]

# Electronic Supplementary Material (ESI) for Chemical Science.
# This journal is © The Royal Society of Chemistry 2015

####################################################################### 
# 
# This file contains crystal structure data downloaded from the 
# Cambridge Structural Database (CSD) hosted by the Cambridge 
# Crystallographic Data Centre (CCDC).
# 
# Full information about CCDC data access policies and citation 
# guidelines are available at http://www.ccdc.cam.ac.uk/access/V1 
# 
# Audit and citation data items may have been added by the CCDC. 
# Please retain this information to preserve the provenance of 
# this file and to allow appropriate attribution of the data. 
# 
#######################################################################

data_shelx
_database_code_depnum_ccdc_archive 'CCDC 1054372'
_audit_update_record             
;
2015-03-16 deposited with the CCDC.
2015-05-22 downloaded from the CCDC.
;

_audit_creation_method           SHELXL-2013
_chemical_name_systematic        
;
 ?
;
_chemical_name_common            ?
_chemical_melting_point          ?
_chemical_formula_moiety         ?
_chemical_formula_sum            'C38 H34 Cl6 Cr Fe Mn N6 O14'
_chemical_formula_weight         1174.20

loop_
_atom_type_symbol
_atom_type_description
_atom_type_scat_dispersion_real
_atom_type_scat_dispersion_imag
_atom_type_scat_source
C C 0.0033 0.0016 'International Tables Vol C Tables 4.2.6.8 and 6.1.1.4'
H H 0.0000 0.0000 'International Tables Vol C Tables 4.2.6.8 and 6.1.1.4'
N N 0.0061 0.0033 'International Tables Vol C Tables 4.2.6.8 and 6.1.1.4'
O O 0.0106 0.0060 'International Tables Vol C Tables 4.2.6.8 and 6.1.1.4'
Cl Cl 0.1484 0.1585 'International Tables Vol C Tables 4.2.6.8 and 6.1.1.4'
Cr Cr 0.3209 0.6236 'International Tables Vol C Tables 4.2.6.8 and 6.1.1.4'
Mn Mn 0.3368 0.7283 'International Tables Vol C Tables 4.2.6.8 and 6.1.1.4'
Fe Fe 0.3463 0.8444 'International Tables Vol C Tables 4.2.6.8 and 6.1.1.4'

_space_group_crystal_system      monoclinic
_space_group_IT_number           15
_space_group_name_H-M_alt        'C 2/c'
_space_group_name_Hall           '-C 2yc'

_shelx_space_group_comment       
;
The symmetry employed for this shelxl refinement is uniquely defined
by the following loop, which should always be used as a source of
symmetry information in preference to the above space-group names.
They are only intended as comments.
;

loop_
_space_group_symop_operation_xyz
'x, y, z'
'-x, y, -z+1/2'
'x+1/2, y+1/2, z'
'-x+1/2, y+1/2, -z+1/2'
'-x, -y, -z'
'x, -y, z-1/2'
'-x+1/2, -y+1/2, -z'
'x+1/2, -y+1/2, z-1/2'

_cell_length_a                   14.2177(3)
_cell_length_b                   22.9278(5)
_cell_length_c                   14.5428(4)
_cell_angle_alpha                90
_cell_angle_beta                 105.118(2)
_cell_angle_gamma                90
_cell_volume                     4576.60(19)
_cell_formula_units_Z            4
_cell_measurement_temperature    120(2)
_cell_measurement_reflns_used    6664
_cell_measurement_theta_min      2.9246
_cell_measurement_theta_max      26.3369

_exptl_crystal_description       prism
_exptl_crystal_colour            black
_exptl_crystal_density_meas      ?
_exptl_crystal_density_method    ?
_exptl_crystal_density_diffrn    1.704
_exptl_crystal_F_000             2372
_exptl_transmission_factor_min   ?
_exptl_transmission_factor_max   ?
_exptl_crystal_size_max          0.070
_exptl_crystal_size_mid          0.060
_exptl_crystal_size_min          0.040
_exptl_absorpt_coefficient_mu    1.240
_shelx_estimated_absorpt_T_min   0.918
_shelx_estimated_absorpt_T_max   0.952
_exptl_absorpt_correction_T_min  0.82548
_exptl_absorpt_correction_T_max  1.00000
_exptl_absorpt_correction_type   multi-scan
_exptl_absorpt_process_details   
;
CrysAlisPro, Agilent Technologies,
Version 1.171.35.21 (release 20-01-2012 CrysAlis171 .NET)
(compiled Jan 23 2012,18:06:46)
Empirical absorption correction using spherical harmonics,
 implemented in SCALE3 ABSPACK scaling algorithm.
;
_exptl_special_details           
;
 ?
;

_diffrn_ambient_temperature      120(2)
_diffrn_radiation_wavelength     0.71073
_diffrn_radiation_type           'Mo K\a'
_diffrn_radiation_source         'SuperNova (Mo) X-ray Source'
_diffrn_radiation_monochromator  mirror
_diffrn_measurement_device_type  
'SuperNova, Single source at offset), Sapphire3'
_diffrn_measurement_method       ?
_diffrn_detector_area_resol_mean ?
_diffrn_reflns_number            33850
_diffrn_reflns_av_unetI/netI     0.0489
_diffrn_reflns_av_R_equivalents  0.0742
_diffrn_reflns_limit_h_min       -17
_diffrn_reflns_limit_h_max       17
_diffrn_reflns_limit_k_min       -28
_diffrn_reflns_limit_k_max       28
_diffrn_reflns_limit_l_min       -18
_diffrn_reflns_limit_l_max       18
_diffrn_reflns_theta_min         3.028
_diffrn_reflns_theta_max         26.394
_diffrn_reflns_theta_full        25.242
_diffrn_measured_fraction_theta_max 0.997
_diffrn_measured_fraction_theta_full 0.998
_diffrn_reflns_Laue_measured_fraction_max 0.997
_diffrn_reflns_Laue_measured_fraction_full 0.998
_diffrn_reflns_point_group_measured_fraction_max 0.997
_diffrn_reflns_point_group_measured_fraction_full 0.998
_reflns_number_total             4679
_reflns_number_gt                3584
_reflns_threshold_expression     'I > 2\s(I)'
_reflns_Friedel_coverage         0.000
_reflns_Friedel_fraction_max     .
_reflns_Friedel_fraction_full    .

_reflns_special_details          
;
 Reflections were merged by SHELXL according to the crystal
 class for the calculation of statistics and refinement.
 
 _reflns_Friedel_fraction is defined as the number of unique
 Friedel pairs measured divided by the number that would be
 possible theoretically, ignoring centric projections and
 systematic absences.
;

_computing_data_collection       ?
_computing_cell_refinement       ?
_computing_data_reduction        ?
_computing_structure_solution    ?
_computing_structure_refinement  'SHELXL-2013 (Sheldrick, 2013)'
_computing_molecular_graphics    ?
_computing_publication_material  ?

_refine_special_details          
;
 ?
;
_refine_ls_structure_factor_coef Fsqd
_refine_ls_matrix_type           full
_refine_ls_weighting_scheme      calc
_refine_ls_weighting_details     
'w=1/[\s^2^(Fo^2^)+(0.0454P)^2^+11.2563P] where P=(Fo^2^+2Fc^2^)/3'
_atom_sites_solution_primary     ?
_atom_sites_solution_secondary   ?
_atom_sites_solution_hydrogens   geom
_refine_ls_hydrogen_treatment    constr
_refine_ls_extinction_method     none
_refine_ls_extinction_coef       .
_refine_ls_number_reflns         4679
_refine_ls_number_parameters     305
_refine_ls_number_restraints     0
_refine_ls_R_factor_all          0.0629
_refine_ls_R_factor_gt           0.0441
_refine_ls_wR_factor_ref         0.1197
_refine_ls_wR_factor_gt          0.1060
_refine_ls_goodness_of_fit_ref   1.062
_refine_ls_restrained_S_all      1.062
_refine_ls_shift/su_max          0.000
_refine_ls_shift/su_mean         0.000

loop_
_atom_site_label
_atom_site_type_symbol
_atom_site_fract_x
_atom_site_fract_y
_atom_site_fract_z
_atom_site_U_iso_or_equiv
_atom_site_adp_type
_atom_site_occupancy
_atom_site_site_symmetry_order
_atom_site_calc_flag
_atom_site_refinement_flags_posn
_atom_site_refinement_flags_adp
_atom_site_refinement_flags_occupancy
_atom_site_disorder_assembly
_atom_site_disorder_group
C1 C 0.0145(2) 0.24131(14) 0.2033(2) 0.0200(7) Uani 1 1 d . . . . .
C2 C 0.0241(2) 0.29243(14) 0.1581(2) 0.0221(7) Uani 1 1 d . . . . .
C3 C 0.0106(2) 0.34606(14) 0.2007(2) 0.0204(7) Uani 1 1 d . . . . .
C4 C -0.1916(2) 0.08792(13) 0.2040(2) 0.0206(7) Uani 1 1 d . . . . .
C5 C -0.2890(2) 0.07946(15) 0.1610(2) 0.0232(7) Uani 1 1 d . . . . .
C6 C -0.3441(2) 0.04294(14) 0.2047(2) 0.0215(7) Uani 1 1 d . . . . .
C7 C 0.1425(2) 0.05799(13) 0.2029(2) 0.0190(7) Uani 1 1 d . . . . .
C8 C 0.1961(2) 0.02412(14) 0.1563(2) 0.0198(7) Uani 1 1 d . . . . .
C9 C -0.2948(2) 0.01349(14) 0.3005(2) 0.0203(7) Uani 1 1 d . . . . .
C10 C 0.7813(3) 0.3195(2) 0.5985(3) 0.0501(12) Uani 1 1 d . . . . .
H10A H 0.8227 0.3242 0.5546 0.075 Uiso 1 1 calc R U . . .
H10B H 0.7745 0.3572 0.6280 0.075 Uiso 1 1 calc R U . . .
H10C H 0.7170 0.3054 0.5633 0.075 Uiso 1 1 calc R U . . .
C11 C 0.8270(3) 0.27639(16) 0.6744(3) 0.0339(9) Uani 1 1 d . . . . .
C12 C 0.7829(3) 0.26275(19) 0.7437(3) 0.0411(10) Uani 1 1 d . . . . .
H12 H 0.7211 0.2801 0.7391 0.049 Uiso 1 1 calc R U . . .
C13 C 0.8196(3) 0.22526(19) 0.8221(3) 0.0378(10) Uani 1 1 d . . . . .
C14 C 0.7540(3) 0.2140(3) 0.8873(4) 0.0735(18) Uani 1 1 d . . . . .
H14A H 0.7868 0.1875 0.9386 0.110 Uiso 1 1 calc R U . . .
H14B H 0.6930 0.1962 0.8508 0.110 Uiso 1 1 calc R U . . .
H14C H 0.7398 0.2509 0.9148 0.110 Uiso 1 1 calc R U . . .
C15 C 0.9343(3) 0.16268(17) 0.9242(3) 0.0338(9) Uani 1 1 d . . . . .
H15A H 0.8913 0.1281 0.9174 0.041 Uiso 1 1 calc R U . . .
H15B H 0.9287 0.1848 0.9810 0.041 Uiso 1 1 calc R U . . .
C16 C 1.0391(3) 0.14347(17) 0.9365(3) 0.0350(9) Uani 1 1 d . . . . .
H16A H 1.0840 0.1753 0.9659 0.042 Uiso 1 1 calc R U . . .
H16B H 1.0534 0.1091 0.9790 0.042 Uiso 1 1 calc R U . . .
C17 C 1.0046(3) 0.07422(15) 0.8023(3) 0.0349(9) Uani 1 1 d . . . . .
H17A H 0.9393 0.0721 0.8144 0.042 Uiso 1 1 calc R U . . .
H17B H 1.0429 0.0400 0.8324 0.042 Uiso 1 1 calc R U . . .
N1 N 0.9041(2) 0.19959(12) 0.8388(2) 0.0266(7) Uani 1 1 d . . . . .
N2 N 1.0543(2) 0.12859(13) 0.8429(2) 0.0291(7) Uani 1 1 d . . . . .
H2 H 1.1257 0.1243 0.8495 0.035 Uiso 1 1 calc R U . . .
O1 O 0.02875(16) 0.19015(9) 0.17294(16) 0.0216(5) Uani 1 1 d . . . . .
O2 O 0.01499(16) 0.39482(10) 0.16447(16) 0.0231(5) Uani 1 1 d . . . . .
O3 O -0.13525(16) 0.12033(10) 0.17067(16) 0.0223(5) Uani 1 1 d . . . . .
O4 O 0.06691(16) 0.53178(10) 0.17150(17) 0.0267(6) Uani 1 1 d . . . . .
O5 O 0.05041(15) 0.06804(9) 0.17315(16) 0.0207(5) Uani 1 1 d . . . . .
O6 O -0.15065(16) 0.48179(10) 0.16588(16) 0.0242(5) Uani 1 1 d . . . . .
O7 O 0.90923(18) 0.25490(11) 0.6676(2) 0.0366(7) Uani 1 1 d . . . . .
Cl1 Cl 0.05134(7) 0.29161(4) 0.04941(6) 0.0282(2) Uani 1 1 d . . . . .
Cl2 Cl -0.34425(6) 0.11325(4) 0.05523(7) 0.0359(2) Uani 1 1 d . . . . .
Cl3 Cl 0.14201(6) -0.00688(4) 0.04712(6) 0.0254(2) Uani 1 1 d . . . . .
Cr1 Cr 0.0000 0.12515(3) 0.2500 0.01811(18) Uani 1 2 d S T P . .
Mn1 Mn 0.0000 0.47096(3) 0.2500 0.02199(18) Uani 1 2 d S T P . .
Fe1 Fe 1.0000 0.20210(3) 0.7500 0.02465(19) Uani 1 2 d S T P . .
N100 N 1.2530(3) 0.08418(18) 0.8430(3) 0.0516(10) Uani 1 1 d . . . . .
C100 C 1.3128(3) 0.07138(18) 0.9075(3) 0.0379(10) Uani 1 1 d . . . . .
C101 C 1.3919(3) 0.05475(18) 0.9909(3) 0.0385(10) Uani 1 1 d . . . . .
H10D H 1.4453 0.0370 0.9695 0.058 Uiso 1 1 calc R U . . .
H10E H 1.3672 0.0266 1.0297 0.058 Uiso 1 1 calc R U . . .
H10F H 1.4159 0.0895 1.0290 0.058 Uiso 1 1 calc R U . . .

loop_
_atom_site_aniso_label
_atom_site_aniso_U_11
_atom_site_aniso_U_22
_atom_site_aniso_U_33
_atom_site_aniso_U_23
_atom_site_aniso_U_13
_atom_site_aniso_U_12
C1 0.0176(15) 0.0179(17) 0.0260(18) -0.0018(14) 0.0083(13) -0.0027(13)
C2 0.0276(18) 0.0204(17) 0.0236(18) -0.0005(14) 0.0163(14) -0.0005(14)
C3 0.0183(16) 0.0205(17) 0.0250(18) 0.0028(14) 0.0105(13) 0.0016(13)
C4 0.0212(16) 0.0135(16) 0.0279(19) 0.0014(13) 0.0079(14) 0.0003(13)
C5 0.0189(16) 0.0231(18) 0.0264(19) 0.0048(14) 0.0035(14) -0.0009(13)
C6 0.0186(16) 0.0173(17) 0.0285(19) 0.0027(14) 0.0062(14) 0.0030(13)
C7 0.0185(16) 0.0139(16) 0.0244(18) 0.0029(13) 0.0053(13) -0.0030(12)
C8 0.0204(16) 0.0173(16) 0.0213(17) -0.0001(13) 0.0047(13) -0.0016(13)
C9 0.0225(16) 0.0177(16) 0.0233(18) 0.0005(14) 0.0105(14) 0.0020(13)
C10 0.048(3) 0.043(3) 0.062(3) 0.010(2) 0.018(2) 0.024(2)
C11 0.031(2) 0.0245(19) 0.046(2) -0.0059(17) 0.0080(18) 0.0053(16)
C12 0.025(2) 0.055(3) 0.044(3) -0.002(2) 0.0108(18) 0.0124(19)
C13 0.0239(19) 0.051(3) 0.041(2) -0.008(2) 0.0130(17) 0.0022(18)
C14 0.040(3) 0.134(6) 0.055(3) 0.013(3) 0.028(2) 0.027(3)
C15 0.036(2) 0.033(2) 0.035(2) -0.0009(17) 0.0133(17) -0.0032(17)
C16 0.042(2) 0.026(2) 0.034(2) -0.0018(17) 0.0054(17) 0.0005(17)
C17 0.044(2) 0.0168(17) 0.047(2) -0.0002(16) 0.0158(19) -0.0020(16)
N1 0.0254(15) 0.0235(16) 0.0320(17) -0.0055(13) 0.0096(13) -0.0018(12)
N2 0.0241(16) 0.0267(16) 0.0366(18) 0.0002(13) 0.0080(13) 0.0009(12)
O1 0.0219(12) 0.0175(12) 0.0282(13) -0.0029(10) 0.0118(10) 0.0004(9)
O2 0.0302(13) 0.0168(12) 0.0262(13) 0.0010(10) 0.0141(10) 0.0013(10)
O3 0.0174(11) 0.0201(12) 0.0294(13) 0.0057(10) 0.0060(10) 0.0006(9)
O4 0.0164(12) 0.0298(14) 0.0323(14) 0.0081(11) 0.0036(10) -0.0023(10)
O5 0.0166(11) 0.0181(12) 0.0260(12) -0.0008(10) 0.0033(9) -0.0001(9)
O6 0.0207(12) 0.0253(13) 0.0279(13) -0.0044(10) 0.0087(10) 0.0016(10)
O7 0.0322(14) 0.0324(15) 0.0492(17) 0.0134(13) 0.0174(13) 0.0100(12)
Cl1 0.0413(5) 0.0227(4) 0.0269(5) 0.0002(3) 0.0201(4) 0.0002(4)
Cl2 0.0244(5) 0.0433(6) 0.0360(5) 0.0207(4) 0.0005(4) -0.0031(4)
Cl3 0.0264(4) 0.0258(4) 0.0228(4) -0.0037(3) 0.0043(3) -0.0007(3)
Cr1 0.0142(4) 0.0148(4) 0.0263(4) 0.000 0.0070(3) 0.000
Mn1 0.0183(4) 0.0188(4) 0.0311(4) 0.000 0.0105(3) 0.000
Fe1 0.0205(4) 0.0204(4) 0.0354(4) 0.000 0.0115(3) 0.000
N100 0.0311(19) 0.060(3) 0.061(3) -0.010(2) 0.0066(18) 0.0118(18)
C100 0.031(2) 0.038(2) 0.050(3) -0.008(2) 0.019(2) 0.0001(18)
C101 0.053(3) 0.033(2) 0.036(2) 0.0089(18) 0.0221(19) 0.0113(19)

_geom_special_details            
;
 All esds (except the esd in the dihedral angle between two l.s. planes)
 are estimated using the full covariance matrix.  The cell esds are taken
 into account individually in the estimation of esds in distances, angles
 and torsion angles; correlations between esds in cell parameters are only
 used when they are defined by crystal symmetry.  An approximate (isotropic)
 treatment of cell esds is used for estimating esds involving l.s. planes.
;

loop_
_geom_bond_atom_site_label_1
_geom_bond_atom_site_label_2
_geom_bond_distance
_geom_bond_site_symmetry_2
_geom_bond_publ_flag
C1 O1 1.288(4) . ?
C1 C2 1.368(4) . ?
C1 C1 1.519(6) 2 ?
C2 C3 1.412(4) . ?
C2 Cl1 1.723(3) . ?
C3 O2 1.244(4) . ?
C3 C3 1.542(6) 2 ?
C4 O3 1.277(4) . ?
C4 C5 1.376(4) . ?
C4 C7 1.516(4) 2 ?
C5 C6 1.408(4) . ?
C5 Cl2 1.718(3) . ?
C6 O4 1.257(4) 3_445 ?
C6 C9 1.542(5) . ?
C7 O5 1.289(4) . ?
C7 C8 1.382(4) . ?
C7 C4 1.515(4) 2 ?
C8 C9 1.402(4) 2 ?
C8 Cl3 1.726(3) . ?
C9 O6 1.252(4) 4_445 ?
C9 C8 1.402(4) 2 ?
C10 C11 1.498(6) . ?
C11 O7 1.296(4) . ?
C11 C12 1.355(6) . ?
C12 C13 1.415(6) . ?
C13 N1 1.302(5) . ?
C13 C14 1.515(6) . ?
C15 N1 1.472(5) . ?
C15 C16 1.520(5) . ?
C16 N2 1.472(5) . ?
C17 N2 1.477(4) . ?
C17 C17 1.493(8) 2_756 ?
N1 Fe1 2.110(3) . ?
N2 Fe1 2.172(3) . ?
O1 Cr1 1.971(2) . ?
O2 Mn1 2.186(2) . ?
O3 Cr1 1.971(2) . ?
O4 C6 1.257(4) 3 ?
O4 Mn1 2.172(2) . ?
O5 Cr1 1.974(2) . ?
O6 C9 1.252(4) 4_455 ?
O6 Mn1 2.186(2) . ?
O7 Fe1 1.939(3) . ?
Cr1 O1 1.971(2) 2 ?
Cr1 O3 1.971(2) 2 ?
Cr1 O5 1.974(2) 2 ?
Mn1 O4 2.172(2) 2 ?
Mn1 O2 2.186(2) 2 ?
Mn1 O6 2.186(2) 2 ?
Fe1 O7 1.939(3) 2_756 ?
Fe1 N1 2.110(3) 2_756 ?
Fe1 N2 2.172(3) 2_756 ?
N100 C100 1.128(5) . ?
C100 C101 1.473(6) . ?

loop_
_geom_angle_atom_site_label_1
_geom_angle_atom_site_label_2
_geom_angle_atom_site_label_3
_geom_angle
_geom_angle_site_symmetry_1
_geom_angle_site_symmetry_3
_geom_angle_publ_flag
O1 C1 C2 124.8(3) . . ?
O1 C1 C1 114.23(18) . 2 ?
C2 C1 C1 120.92(19) . 2 ?
C1 C2 C3 119.6(3) . . ?
C1 C2 Cl1 120.4(3) . . ?
C3 C2 Cl1 120.0(2) . . ?
O2 C3 C2 124.7(3) . . ?
O2 C3 C3 115.94(18) . 2 ?
C2 C3 C3 119.32(19) . 2 ?
O3 C4 C5 124.4(3) . . ?
O3 C4 C7 114.5(3) . 2 ?
C5 C4 C7 121.1(3) . 2 ?
C4 C5 C6 119.4(3) . . ?
C4 C5 Cl2 121.0(3) . . ?
C6 C5 Cl2 119.6(2) . . ?
O4 C6 C5 124.8(3) 3_445 . ?
O4 C6 C9 115.7(3) 3_445 . ?
C5 C6 C9 119.5(3) . . ?
O5 C7 C8 125.2(3) . . ?
O5 C7 C4 114.2(3) . 2 ?
C8 C7 C4 120.6(3) . 2 ?
C7 C8 C9 119.5(3) . 2 ?
C7 C8 Cl3 120.8(2) . . ?
C9 C8 Cl3 119.6(2) 2 . ?
O6 C9 C8 125.2(3) 4_445 2 ?
O6 C9 C6 115.2(3) 4_445 . ?
C8 C9 C6 119.7(3) 2 . ?
O7 C11 C12 124.8(4) . . ?
O7 C11 C10 114.9(4) . . ?
C12 C11 C10 120.3(4) . . ?
C11 C12 C13 126.5(4) . . ?
N1 C13 C12 123.5(4) . . ?
N1 C13 C14 119.6(4) . . ?
C12 C13 C14 116.8(4) . . ?
N1 C15 C16 109.1(3) . . ?
N2 C16 C15 109.5(3) . . ?
N2 C17 C17 108.2(3) . 2_756 ?
C13 N1 C15 117.9(3) . . ?
C13 N1 Fe1 125.9(3) . . ?
C15 N1 Fe1 116.1(2) . . ?
C16 N2 C17 113.2(3) . . ?
C16 N2 Fe1 106.3(2) . . ?
C17 N2 Fe1 110.6(2) . . ?
C1 O1 Cr1 114.8(2) . . ?
C3 O2 Mn1 117.0(2) . . ?
C4 O3 Cr1 115.0(2) . . ?
C6 O4 Mn1 117.6(2) 3 . ?
C7 O5 Cr1 114.6(2) . . ?
C9 O6 Mn1 117.6(2) 4_455 . ?
C11 O7 Fe1 131.2(3) . . ?
O1 Cr1 O3 91.43(9) . . ?
O1 Cr1 O1 81.72(13) . 2 ?
O3 Cr1 O1 93.43(9) . 2 ?
O1 Cr1 O3 93.43(9) . 2 ?
O3 Cr1 O3 173.57(13) . 2 ?
O1 Cr1 O3 91.43(9) 2 2 ?
O1 Cr1 O5 91.14(9) . . ?
O3 Cr1 O5 94.26(9) . . ?
O1 Cr1 O5 169.63(9) 2 . ?
O3 Cr1 O5 81.45(9) 2 . ?
O1 Cr1 O5 169.63(9) . 2 ?
O3 Cr1 O5 81.45(9) . 2 ?
O1 Cr1 O5 91.14(9) 2 2 ?
O3 Cr1 O5 94.26(9) 2 2 ?
O5 Cr1 O5 96.87(13) . 2 ?
O4 Mn1 O4 100.14(13) 2 . ?
O4 Mn1 O2 95.31(9) 2 2 ?
O4 Mn1 O2 158.86(9) . 2 ?
O4 Mn1 O2 158.86(9) 2 . ?
O4 Mn1 O2 95.31(9) . . ?
O2 Mn1 O2 74.01(12) 2 . ?
O4 Mn1 O6 97.61(9) 2 2 ?
O4 Mn1 O6 73.84(8) . 2 ?
O2 Mn1 O6 89.94(9) 2 2 ?
O2 Mn1 O6 100.51(9) . 2 ?
O4 Mn1 O6 73.84(8) 2 . ?
O4 Mn1 O6 97.61(9) . . ?
O2 Mn1 O6 100.51(9) 2 . ?
O2 Mn1 O6 89.94(9) . . ?
O6 Mn1 O6 166.95(13) 2 . ?
O7 Fe1 O7 102.74(17) 2_756 . ?
O7 Fe1 N1 94.07(11) 2_756 . ?
O7 Fe1 N1 87.88(11) . . ?
O7 Fe1 N1 87.88(11) 2_756 2_756 ?
O7 Fe1 N1 94.08(11) . 2_756 ?
N1 Fe1 N1 176.88(15) . 2_756 ?
O7 Fe1 N2 91.65(12) 2_756 . ?
O7 Fe1 N2 160.06(11) . . ?
N1 Fe1 N2 77.28(11) . . ?
N1 Fe1 N2 100.25(11) 2_756 . ?
O7 Fe1 N2 160.06(11) 2_756 2_756 ?
O7 Fe1 N2 91.65(12) . 2_756 ?
N1 Fe1 N2 100.25(11) . 2_756 ?
N1 Fe1 N2 77.28(11) 2_756 2_756 ?
N2 Fe1 N2 78.20(16) . 2_756 ?
N100 C100 C101 179.2(5) . . ?

_refine_diff_density_max         0.641
_refine_diff_density_min         -0.515
_refine_diff_density_rms         0.090

_shelxl_version_number           2013-4

_shelx_res_file                  
;
TITL aa475a080 in C 2/c
CELL  0.71073  14.2177  22.9278  14.5428   90.000  105.118   90.000
ZERR     4.00   0.0003   0.0005   0.0004    0.000    0.002    0.000
LATT   7
SYMM  - X,   Y, 1/2 - Z
SFAC  C    H    N    O    CL   CR   MN   FE
UNIT  152  136  24   56   24   4    4    4
MERG   2
FMAP   2
PLAN   25
SIZE 0.07 0.06 0.04
TEMP -153
ACTA
L.S.   40
WGHT    0.045400   11.256300
FVAR       0.75841
C1    1    0.014541    0.241306    0.203334    11.00000    0.01756    0.01792 =
         0.02605   -0.00183    0.00833   -0.00274
C2    1    0.024111    0.292427    0.158143    11.00000    0.02764    0.02038 =
         0.02358   -0.00048    0.01627   -0.00050
C3    1    0.010608    0.346064    0.200658    11.00000    0.01830    0.02051 =
         0.02502    0.00275    0.01050    0.00162
C4    1   -0.191573    0.087917    0.204002    11.00000    0.02118    0.01354 =
         0.02790    0.00136    0.00792    0.00033
C5    1   -0.288955    0.079465    0.160953    11.00000    0.01889    0.02315 =
         0.02639    0.00482    0.00354   -0.00088
C6    1   -0.344129    0.042941    0.204731    11.00000    0.01862    0.01727 =
         0.02855    0.00271    0.00622    0.00301
C7    1    0.142550    0.057987    0.202924    11.00000    0.01852    0.01385 =
         0.02438    0.00288    0.00534   -0.00299
C8    1    0.196051    0.024122    0.156316    11.00000    0.02039    0.01733 =
         0.02128   -0.00007    0.00470   -0.00163
C9    1   -0.294828    0.013489    0.300473    11.00000    0.02249    0.01770 =
         0.02335    0.00051    0.01052    0.00203
C10   1    0.781347    0.319535    0.598511    11.00000    0.04799    0.04256 =
         0.06167    0.01003    0.01774    0.02446
AFIX  33
H10A  2    0.822729    0.324220    0.554646    11.00000   -1.50000
H10B  2    0.774453    0.357193    0.627958    11.00000   -1.50000
H10C  2    0.716974    0.305412    0.563285    11.00000   -1.50000
AFIX   0
C11   1    0.827042    0.276389    0.674411    11.00000    0.03053    0.02449 =
         0.04571   -0.00586    0.00798    0.00528
C12   1    0.782886    0.262748    0.743664    11.00000    0.02542    0.05490 =
         0.04410   -0.00223    0.01083    0.01244
AFIX  43
H12   2    0.721139    0.280077    0.739081    11.00000   -1.20000
AFIX   0
C13   1    0.819583    0.225256    0.822149    11.00000    0.02394    0.05108 =
         0.04104   -0.00755    0.01300    0.00216
C14   1    0.754012    0.213953    0.887329    11.00000    0.03995    0.13397 =
         0.05497    0.01348    0.02764    0.02720
AFIX  33
H14A  2    0.786814    0.187466    0.938574    11.00000   -1.50000
H14B  2    0.693017    0.196181    0.850754    11.00000   -1.50000
H14C  2    0.739796    0.250900    0.914815    11.00000   -1.50000
AFIX   0
C15   1    0.934257    0.162680    0.924217    11.00000    0.03613    0.03252 =
         0.03492   -0.00086    0.01331   -0.00324
AFIX  23
H15A  2    0.891335    0.128077    0.917398    11.00000   -1.20000
H15B  2    0.928723    0.184838    0.980999    11.00000   -1.20000
AFIX   0
C16   1    1.039150    0.143472    0.936469    11.00000    0.04221    0.02635 =
         0.03382   -0.00177    0.00535    0.00046
AFIX  23
H16A  2    1.083973    0.175308    0.965937    11.00000   -1.20000
H16B  2    1.053383    0.109094    0.979035    11.00000   -1.20000
AFIX   0
C17   1    1.004624    0.074224    0.802338    11.00000    0.04355    0.01681 =
         0.04667   -0.00017    0.01583   -0.00199
AFIX  23
H17A  2    0.939306    0.072138    0.814371    11.00000   -1.20000
H17B  2    1.042855    0.039961    0.832439    11.00000   -1.20000
AFIX   0
N1    3    0.904060    0.199593    0.838793    11.00000    0.02543    0.02354 =
         0.03196   -0.00546    0.00965   -0.00182
N2    3    1.054284    0.128592    0.842875    11.00000    0.02415    0.02668 =
         0.03658    0.00019    0.00805    0.00088
AFIX  13
H2    2    1.125741    0.124311    0.849500    11.00000   -1.20000
AFIX   0
O1    4    0.028748    0.190152    0.172935    11.00000    0.02190    0.01753 =
         0.02823   -0.00288    0.01180    0.00036
O2    4    0.014989    0.394818    0.164467    11.00000    0.03023    0.01683 =
         0.02616    0.00102    0.01410    0.00134
O3    4   -0.135251    0.120331    0.170675    11.00000    0.01737    0.02014 =
         0.02939    0.00571    0.00599    0.00060
O4    4    0.066906    0.531776    0.171500    11.00000    0.01640    0.02979 =
         0.03234    0.00811    0.00364   -0.00225
O5    4    0.050409    0.068036    0.173151    11.00000    0.01657    0.01814 =
         0.02601   -0.00081    0.00330   -0.00010
O6    4   -0.150655    0.481793    0.165876    11.00000    0.02069    0.02527 =
         0.02789   -0.00440    0.00874    0.00158
O7    4    0.909233    0.254902    0.667598    11.00000    0.03215    0.03239 =
         0.04918    0.01341    0.01743    0.01001
CL1   5    0.051335    0.291613    0.049412    11.00000    0.04126    0.02270 =
         0.02685    0.00018    0.02008    0.00023
CL2   5   -0.344248    0.113250    0.055228    11.00000    0.02442    0.04327 =
         0.03601    0.02067    0.00053   -0.00312
CL3   5    0.142014   -0.006882    0.047125    11.00000    0.02640    0.02579 =
         0.02276   -0.00373    0.00433   -0.00070
CR1   6    0.000000    0.125151    0.250000    10.50000    0.01420    0.01478 =
         0.02630    0.00000    0.00699    0.00000
MN1   7    0.000000    0.470960    0.250000    10.50000    0.01834    0.01879 =
         0.03109    0.00000    0.01048    0.00000
FE1   8    1.000000    0.202102    0.750000    10.50000    0.02055    0.02037 =
         0.03539    0.00000    0.01149    0.00000
N100  3    1.253047    0.084183    0.843013    11.00000    0.03109    0.06013 =
         0.06055   -0.01009    0.00662    0.01183
C100  1    1.312845    0.071384    0.907502    11.00000    0.03082    0.03758 =
         0.05021   -0.00841    0.01939    0.00013
C101  1    1.391920    0.054749    0.990888    11.00000    0.05290    0.03305 =
         0.03551    0.00895    0.02212    0.01125
AFIX 137
H10D  2    1.445256    0.037034    0.969460    11.00000   -1.50000
H10E  2    1.367238    0.026628    1.029681    11.00000   -1.50000
H10F  2    1.415885    0.089517    1.029014    11.00000   -1.50000
AFIX   0
HKLF    4

REM  aa475a080 in C 2/c
REM R1 =  0.0441 for    3584 Fo > 4sig(Fo)  and  0.0629 for all    4679 data
REM    305 parameters refined using      0 restraints

END

WGHT      0.0455     11.6466

REM Highest difference peak  0.641,  deepest hole -0.515,  1-sigma level  0.090
Q1    1   1.4475  0.0723  0.9990  11.00000  0.05    0.64
Q2    1   0.7725  0.2935  0.5311  11.00000  0.05    0.52
Q3    1   0.7153  0.3303  0.6066  11.00000  0.05    0.49
Q4    1   0.7947  0.2321  0.9532  11.00000  0.05    0.46
Q5    1   1.4686  0.1385  1.1833  11.00000  0.05    0.43
Q6    1   0.8417  0.3570  0.6250  11.00000  0.05    0.41
Q7    1   0.1625  0.0673  0.2524  11.00000  0.05    0.39
Q8    1   0.0000  0.6205  0.2500  10.50000  0.05    0.36
Q9    1   0.0119  0.6335  0.2392  11.00000  0.05    0.34
Q10   1   0.9462  0.2209  0.6855  11.00000  0.05    0.33
Q11   1   0.8259  0.3572  0.5959  11.00000  0.05    0.33
Q12   1   0.9529  0.2033  0.8173  11.00000  0.05    0.33
Q13   1   0.6890  0.2438  0.8676  11.00000  0.05    0.32
Q14   1   0.0192  0.2168  0.1859  11.00000  0.05    0.32
Q15   1   0.0083  0.4211  0.1998  11.00000  0.05    0.31
Q16   1   1.0389  0.1600  0.7972  11.00000  0.05    0.31
Q17   1  -0.0356  0.4525  0.1850  11.00000  0.05    0.31
Q18   1   0.0000  0.2374  0.2500  10.50000  0.05    0.31
Q19   1   1.1804  0.0863  0.8535  11.00000  0.05    0.31
Q20   1   0.1149  0.2867  0.0960  11.00000  0.05    0.31
Q21   1   1.3607  0.0836  0.9705  11.00000  0.05    0.30
Q22   1   0.7143  0.1501  0.8519  11.00000  0.05    0.30
Q23   1   0.0956  0.0629  0.1924  11.00000  0.05    0.30
Q24   1  -0.1527  0.1454  0.1746  11.00000  0.05    0.30
Q25   1  -0.0986  0.1226  0.2175  11.00000  0.05    0.30
;
_shelx_res_checksum              34908

_exptl_crystal_recrystallization_method 'slow diffussion'
_exptl_crystal_preparation       'Magnetic properties'
####################################################################### 
# 
# This file contains crystal structure data downloaded from the 
# Cambridge Structural Database (CSD) hosted by the Cambridge 
# Crystallographic Data Centre (CCDC).
# 
# Full information about CCDC data access policies and citation 
# guidelines are available at http://www.ccdc.cam.ac.uk/access/V1 
# 
# Audit and citation data items may have been added by the CCDC. 
# Please retain this information to preserve the provenance of 
# this file and to allow appropriate attribution of the data. 
# 
#######################################################################

data_shelx
_database_code_depnum_ccdc_archive 'CCDC 1054373'
_audit_update_record             
;
2015-03-16 deposited with the CCDC.
2015-05-22 downloaded from the CCDC.
;

_audit_creation_method           SHELXL-2013
_chemical_name_systematic        
;
 ?
;
_chemical_name_common            ?
_chemical_melting_point          ?
_chemical_formula_moiety         ?
_chemical_formula_sum            'C38 H34 Br6 Cr Fe Mn N6 O14'
_chemical_formula_weight         1440.96

loop_
_atom_type_symbol
_atom_type_description
_atom_type_scat_dispersion_real
_atom_type_scat_dispersion_imag
_atom_type_scat_source
C C 0.0033 0.0016 'International Tables Vol C Tables 4.2.6.8 and 6.1.1.4'
H H 0.0000 0.0000 'International Tables Vol C Tables 4.2.6.8 and 6.1.1.4'
N N 0.0061 0.0033 'International Tables Vol C Tables 4.2.6.8 and 6.1.1.4'
O O 0.0106 0.0060 'International Tables Vol C Tables 4.2.6.8 and 6.1.1.4'
Cr Cr 0.3209 0.6236 'International Tables Vol C Tables 4.2.6.8 and 6.1.1.4'
Mn Mn 0.3368 0.7283 'International Tables Vol C Tables 4.2.6.8 and 6.1.1.4'
Fe Fe 0.3463 0.8444 'International Tables Vol C Tables 4.2.6.8 and 6.1.1.4'
Br Br -0.2901 2.4595 'International Tables Vol C Tables 4.2.6.8 and 6.1.1.4'

_space_group_crystal_system      monoclinic
_space_group_IT_number           15
_space_group_name_H-M_alt        'C 2/c'
_space_group_name_Hall           '-C 2yc'

_shelx_space_group_comment       
;
The symmetry employed for this shelxl refinement is uniquely defined
by the following loop, which should always be used as a source of
symmetry information in preference to the above space-group names.
They are only intended as comments.
;

loop_
_space_group_symop_operation_xyz
'x, y, z'
'-x, y, -z+1/2'
'x+1/2, y+1/2, z'
'-x+1/2, y+1/2, -z+1/2'
'-x, -y, -z'
'x, -y, z-1/2'
'-x+1/2, -y+1/2, -z'
'x+1/2, -y+1/2, z-1/2'

_cell_length_a                   14.1914(5)
_cell_length_b                   23.0061(7)
_cell_length_c                   14.7880(5)
_cell_angle_alpha                90
_cell_angle_beta                 104.703(3)
_cell_angle_gamma                90
_cell_volume                     4670.0(3)
_cell_formula_units_Z            4
_cell_measurement_temperature    120(2)
_cell_measurement_reflns_used    5234
_cell_measurement_theta_min      2.9421
_cell_measurement_theta_max      26.3479

_exptl_crystal_description       prism
_exptl_crystal_colour            black
_exptl_crystal_density_meas      ?
_exptl_crystal_density_method    ?
_exptl_crystal_density_diffrn    2.049
_exptl_crystal_F_000             2804
_exptl_transmission_factor_min   ?
_exptl_transmission_factor_max   ?
_exptl_crystal_size_max          0.060
_exptl_crystal_size_mid          0.050
_exptl_crystal_size_min          0.040
_exptl_absorpt_coefficient_mu    6.006
_shelx_estimated_absorpt_T_min   0.715
_shelx_estimated_absorpt_T_max   0.795
_exptl_absorpt_correction_T_min  0.89564
_exptl_absorpt_correction_T_max  1.00000
_exptl_absorpt_correction_type   multi-scan
_exptl_absorpt_process_details   
;
CrysAlisPro, Agilent Technologies,
Version 1.171.35.21 (release 20-01-2012 CrysAlis171 .NET)
(compiled Jan 23 2012,18:06:46)
Empirical absorption correction using spherical harmonics,
 implemented in SCALE3 ABSPACK scaling algorithm.
;

_exptl_special_details           
;
 ?
;

_diffrn_ambient_temperature      120(2)
_diffrn_radiation_wavelength     0.71073
_diffrn_radiation_type           MoK\a
_diffrn_source                   ?
_diffrn_radiation_source         'SuperNova (Mo) X-ray Source'
_diffrn_radiation_monochromator  mirror
_diffrn_measurement_device_type  
'SuperNova, Single source at offset), Sapphire3'
_diffrn_detector_area_resol_mean ?
_diffrn_reflns_number            35510
_diffrn_reflns_av_unetI/netI     0.0500
_diffrn_reflns_av_R_equivalents  0.0779
_diffrn_reflns_limit_h_min       -17
_diffrn_reflns_limit_h_max       17
_diffrn_reflns_limit_k_min       -28
_diffrn_reflns_limit_k_max       28
_diffrn_reflns_limit_l_min       -18
_diffrn_reflns_limit_l_max       18
_diffrn_reflns_theta_min         2.968
_diffrn_reflns_theta_max         26.405
_diffrn_reflns_theta_full        25.242
_diffrn_measured_fraction_theta_max 0.998
_diffrn_measured_fraction_theta_full 0.999
_diffrn_reflns_Laue_measured_fraction_max 0.998
_diffrn_reflns_Laue_measured_fraction_full 0.999
_diffrn_reflns_point_group_measured_fraction_max 0.998
_diffrn_reflns_point_group_measured_fraction_full 0.999
_reflns_number_total             4797
_reflns_number_gt                3808
_reflns_threshold_expression     'I > 2\s(I)'
_reflns_Friedel_coverage         0.000
_reflns_Friedel_fraction_max     .
_reflns_Friedel_fraction_full    .

_reflns_special_details          
;
 Reflections were merged by SHELXL according to the crystal
 class for the calculation of statistics and refinement.
 
 _reflns_Friedel_fraction is defined as the number of unique
 Friedel pairs measured divided by the number that would be
 possible theoretically, ignoring centric projections and
 systematic absences.
;

_computing_data_collection       ?
_computing_cell_refinement       ?
_computing_data_reduction        ?
_computing_structure_solution    ?
_computing_structure_refinement  'SHELXL-2013 (Sheldrick, 2013)'
_computing_molecular_graphics    ?
_computing_publication_material  ?

_refine_special_details          
;
EADP restrains were used for C8-C9 and O5-O6 pairs
;
_refine_ls_structure_factor_coef Fsqd
_refine_ls_matrix_type           full
_refine_ls_weighting_scheme      calc
_refine_ls_weighting_details     
'w=1/[\s^2^(Fo^2^)+(0.0731P)^2^+103.6805P] where P=(Fo^2^+2Fc^2^)/3'
_atom_sites_solution_primary     ?
_atom_sites_solution_secondary   ?
_atom_sites_solution_hydrogens   geom
_refine_ls_hydrogen_treatment    constr
_refine_ls_extinction_method     none
_refine_ls_extinction_coef       .
_refine_ls_number_reflns         4797
_refine_ls_number_parameters     293
_refine_ls_number_restraints     0
_refine_ls_R_factor_all          0.0798
_refine_ls_R_factor_gt           0.0616
_refine_ls_wR_factor_ref         0.1765
_refine_ls_wR_factor_gt          0.1635
_refine_ls_goodness_of_fit_ref   1.082
_refine_ls_restrained_S_all      1.082
_refine_ls_shift/su_max          0.001
_refine_ls_shift/su_mean         0.000

loop_
_atom_site_label
_atom_site_type_symbol
_atom_site_fract_x
_atom_site_fract_y
_atom_site_fract_z
_atom_site_U_iso_or_equiv
_atom_site_adp_type
_atom_site_occupancy
_atom_site_site_symmetry_order
_atom_site_calc_flag
_atom_site_refinement_flags_posn
_atom_site_refinement_flags_adp
_atom_site_refinement_flags_occupancy
_atom_site_disorder_assembly
_atom_site_disorder_group
C1 C 0.6431(5) 0.5577(3) 0.2028(5) 0.0097(13) Uani 1 1 d . . . . .
C2 C 0.6918(5) 0.5873(3) 0.2955(4) 0.0100(13) Uani 1 1 d . . . . .
C3 C 0.7893(5) 0.5783(3) 0.3361(5) 0.0132(14) Uani 1 1 d . . . . .
C4 C 0.8447(5) 0.5418(3) 0.2948(5) 0.0114(13) Uani 1 1 d . . . . .
C5 C 0.7963(5) 0.5131(3) 0.1994(5) 0.0103(13) Uani 1 1 d . . . . .
C6 C 0.6978(5) 0.5238(3) 0.1578(4) 0.0090(12) Uani 1 1 d . . . . .
C7 C 0.5157(4) 0.7407(3) 0.2044(5) 0.0099(13) Uani 1 1 d . . . . .
C8 C 1.0273(5) 0.2920(3) 0.1609(4) 0.0094(9) Uani 1 1 d . . . . .
C9 C 1.0118(5) 0.3454(3) 0.2015(4) 0.0094(9) Uani 1 1 d . . . . .
C51 C 0.8259(5) 0.7224(3) 0.1773(5) 0.0197(15) Uani 1 1 d . . . . .
C52 C 0.7801(6) 0.6793(4) 0.1031(6) 0.032(2) Uani 1 1 d . . . . .
H52A H 0.8205 0.6753 0.0587 0.048 Uiso 1 1 calc R U . . .
H52B H 0.7150 0.6928 0.0701 0.048 Uiso 1 1 calc R U . . .
H52C H 0.7749 0.6415 0.1321 0.048 Uiso 1 1 calc R U . . .
C53 C 0.7841(6) 0.7353(4) 0.2461(6) 0.0268(18) Uani 1 1 d . . . . .
H53 H 0.7235 0.7169 0.2432 0.032 Uiso 1 1 calc R U . . .
C54 C 0.8195(5) 0.7734(4) 0.3235(5) 0.0227(16) Uani 1 1 d . . . . .
C55 C 0.7551(7) 0.7833(6) 0.3896(7) 0.049(3) Uani 1 1 d . . . . .
H55A H 0.7875 0.8101 0.4393 0.074 Uiso 1 1 calc R U . . .
H55B H 0.7431 0.7462 0.4172 0.074 Uiso 1 1 calc R U . . .
H55C H 0.6929 0.8001 0.3550 0.074 Uiso 1 1 calc R U . . .
C56 C 0.9343(6) 0.8361(3) 0.4223(6) 0.0228(16) Uani 1 1 d . . . . .
H56A H 0.9291 0.8141 0.4783 0.027 Uiso 1 1 calc R U . . .
H56B H 0.8910 0.8704 0.4156 0.027 Uiso 1 1 calc R U . . .
C57 C 1.0394(6) 0.8559(3) 0.4337(5) 0.0228(16) Uani 1 1 d . . . . .
H57A H 1.0531 0.8903 0.4752 0.027 Uiso 1 1 calc R U . . .
H57B H 1.0847 0.8244 0.4626 0.027 Uiso 1 1 calc R U . . .
C58 C 1.0048(6) 0.9242(3) 0.3021(5) 0.0216(16) Uani 1 1 d . . . . .
H58A H 1.0430 0.9584 0.3313 0.026 Uiso 1 1 calc R U . . .
H58B H 0.9396 0.9262 0.3146 0.026 Uiso 1 1 calc R U . . .
N1 N 0.9042(4) 0.7989(3) 0.3385(4) 0.0170(13) Uani 1 1 d . . . . .
N2 N 1.0542(5) 0.8706(3) 0.3411(4) 0.0197(13) Uani 1 1 d . . . . .
H2 H 1.1256 0.8750 0.3469 0.024 Uiso 1 1 calc R U . . .
O1 O 0.5513(3) 0.5674(2) 0.1739(3) 0.0125(10) Uani 1 1 d . . . . .
O2 O 0.6351(3) 0.6194(2) 0.3278(3) 0.0128(10) Uani 1 1 d . . . . .
O3 O 0.9338(3) 0.5305(2) 0.3272(3) 0.0140(10) Uani 1 1 d . . . . .
O4 O 0.8508(3) 0.4810(2) 0.1669(3) 0.0121(9) Uani 1 1 d . . . . .
O5 O 0.5293(3) 0.6899(2) 0.1741(3) 0.0117(7) Uani 1 1 d . . . . .
O6 O 1.0162(3) 0.3940(2) 0.1670(3) 0.0117(7) Uani 1 1 d . . . . .
O51 O 0.9079(4) 0.7441(2) 0.1691(4) 0.0222(12) Uani 1 1 d . . . . .
Cr1 Cr 0.5000 0.62446(6) 0.2500 0.0085(3) Uani 1 2 d S T P . .
Mn1 Mn 1.0000 0.46963(6) 0.2500 0.0090(3) Uani 1 2 d S T P . .
Fe1 Fe 1.0000 0.79652(6) 0.2500 0.0139(3) Uani 1 2 d S T P . .
Br1 Br 0.84821(7) 0.61510(4) 0.44814(7) 0.0383(3) Uani 1 1 d . . . . .
Br2 Br 0.64101(6) 0.49094(4) 0.04123(6) 0.0288(2) Uani 1 1 d . . . . .
Br3 Br 1.05784(7) 0.29079(4) 0.04628(6) 0.0313(2) Uani 1 1 d . . . . .
C101 C 0.6889(5) 0.9302(4) 0.0924(6) 0.0243(17) Uani 1 1 d . . . . .
C102 C 0.6110(6) 0.9473(4) 0.0101(5) 0.0233(17) Uani 1 1 d . . . . .
H10A H 0.5988 0.9155 -0.0355 0.035 Uiso 1 1 calc R U . . .
H10B H 0.6311 0.9821 -0.0183 0.035 Uiso 1 1 calc R U . . .
H10C H 0.5513 0.9556 0.0296 0.035 Uiso 1 1 calc R U . . .
N101 N 0.7470(5) 0.9174(3) 0.1548(6) 0.0350(18) Uani 1 1 d . . . . .

loop_
_atom_site_aniso_label
_atom_site_aniso_U_11
_atom_site_aniso_U_22
_atom_site_aniso_U_33
_atom_site_aniso_U_23
_atom_site_aniso_U_13
_atom_site_aniso_U_12
C1 0.010(3) 0.005(3) 0.013(3) -0.002(2) 0.003(2) -0.006(2)
C2 0.012(3) 0.008(3) 0.010(3) -0.002(2) 0.002(2) -0.005(2)
C3 0.010(3) 0.016(3) 0.011(3) -0.008(3) -0.001(2) -0.003(3)
C4 0.011(3) 0.010(3) 0.014(3) -0.001(2) 0.003(3) 0.000(2)
C5 0.013(3) 0.004(3) 0.014(3) 0.000(2) 0.005(3) -0.005(2)
C6 0.012(3) 0.004(3) 0.010(3) -0.001(2) 0.001(2) -0.004(2)
C7 0.004(3) 0.010(3) 0.018(3) -0.003(3) 0.007(2) 0.000(2)
C8 0.011(2) 0.010(2) 0.010(2) -0.0008(17) 0.0075(17) -0.0001(17)
C9 0.011(2) 0.010(2) 0.010(2) -0.0008(17) 0.0075(17) -0.0001(17)
C51 0.018(4) 0.012(3) 0.027(4) 0.002(3) 0.003(3) 0.000(3)
C52 0.030(4) 0.030(5) 0.036(5) -0.009(4) 0.008(4) -0.014(4)
C53 0.018(4) 0.034(5) 0.030(4) 0.006(4) 0.009(3) -0.010(3)
C54 0.013(3) 0.035(5) 0.024(4) 0.001(3) 0.011(3) -0.002(3)
C55 0.028(5) 0.092(9) 0.037(5) -0.010(6) 0.024(4) -0.013(5)
C56 0.024(4) 0.015(4) 0.028(4) -0.003(3) 0.006(3) 0.002(3)
C57 0.031(4) 0.014(4) 0.021(4) -0.001(3) 0.003(3) -0.004(3)
C58 0.027(4) 0.010(3) 0.028(4) -0.002(3) 0.008(3) 0.003(3)
N1 0.016(3) 0.013(3) 0.023(3) 0.002(2) 0.006(2) 0.007(2)
N2 0.018(3) 0.015(3) 0.026(3) 0.000(3) 0.005(3) -0.005(2)
O1 0.008(2) 0.010(2) 0.019(2) -0.0026(19) 0.0012(18) -0.0033(18)
O2 0.010(2) 0.010(2) 0.021(2) -0.0055(19) 0.0081(19) 0.0001(18)
O3 0.008(2) 0.015(2) 0.018(2) -0.0042(19) 0.0016(19) 0.0003(18)
O4 0.008(2) 0.014(2) 0.015(2) -0.0017(19) 0.0044(18) 0.0009(18)
O5 0.0130(16) 0.0087(16) 0.0173(17) 0.0009(13) 0.0114(13) 0.0038(13)
O6 0.0130(16) 0.0087(16) 0.0173(17) 0.0009(13) 0.0114(13) 0.0038(13)
O51 0.019(3) 0.021(3) 0.031(3) -0.006(2) 0.015(2) -0.003(2)
Cr1 0.0055(7) 0.0044(7) 0.0169(7) 0.000 0.0054(6) 0.000
Mn1 0.0065(6) 0.0058(6) 0.0160(7) 0.000 0.0054(5) 0.000
Fe1 0.0106(6) 0.0099(7) 0.0232(8) 0.000 0.0082(6) 0.000
Br1 0.0289(5) 0.0428(6) 0.0393(5) -0.0186(4) 0.0012(4) 0.0033(4)
Br2 0.0284(4) 0.0284(5) 0.0279(4) -0.0016(3) 0.0043(3) -0.0010(3)
Br3 0.0423(5) 0.0247(4) 0.0327(5) 0.0005(3) 0.0203(4) 0.0018(4)
C101 0.013(4) 0.026(4) 0.038(5) -0.003(4) 0.016(4) 0.000(3)
C102 0.034(4) 0.026(4) 0.013(4) 0.003(3) 0.013(3) 0.005(3)
N101 0.018(3) 0.040(5) 0.046(5) -0.007(4) 0.005(3) 0.016(3)

_geom_special_details            
;
 All esds (except the esd in the dihedral angle between two l.s. planes)
 are estimated using the full covariance matrix.  The cell esds are taken
 into account individually in the estimation of esds in distances, angles
 and torsion angles; correlations between esds in cell parameters are only
 used when they are defined by crystal symmetry.  An approximate (isotropic)
 treatment of cell esds is used for estimating esds involving l.s. planes.
;

loop_
_geom_bond_atom_site_label_1
_geom_bond_atom_site_label_2
_geom_bond_distance
_geom_bond_site_symmetry_2
_geom_bond_publ_flag
C1 O1 1.283(8) . ?
C1 C6 1.384(9) . ?
C1 C2 1.530(8) . ?
C2 O2 1.272(8) . ?
C2 C3 1.377(9) . ?
C3 C4 1.393(9) . ?
C3 Br1 1.859(6) . ?
C4 O3 1.260(8) . ?
C4 C5 1.551(9) . ?
C5 O4 1.250(8) . ?
C5 C6 1.399(9) . ?
C6 Br2 1.867(6) . ?
C7 O5 1.283(8) . ?
C7 C8 1.372(9) 3_455 ?
C7 C7 1.526(12) 2_655 ?
C8 C7 1.372(9) 3_545 ?
C8 C9 1.410(9) . ?
C8 Br3 1.853(6) . ?
C9 O6 1.237(8) . ?
C9 C9 1.553(12) 2_755 ?
C51 O51 1.300(9) . ?
C51 C53 1.334(11) . ?
C51 C52 1.499(11) . ?
C53 C54 1.428(12) . ?
C54 N1 1.304(10) . ?
C54 C55 1.516(11) . ?
C56 N1 1.477(10) . ?
C56 C57 1.527(11) . ?
C57 N2 1.477(10) . ?
C58 N2 1.462(9) . ?
C58 C58 1.511(15) 2_755 ?
N1 Fe1 2.114(6) . ?
N2 Fe1 2.188(6) . ?
O1 Cr1 1.985(5) . ?
O2 Cr1 1.973(5) . ?
O3 Mn1 2.166(5) . ?
O4 Mn1 2.177(4) . ?
O5 Cr1 1.985(5) . ?
O6 Mn1 2.176(5) . ?
O51 Fe1 1.950(5) . ?
Cr1 O2 1.973(5) 2_655 ?
Cr1 O1 1.985(5) 2_655 ?
Cr1 O5 1.985(5) 2_655 ?
Mn1 O3 2.166(5) 2_755 ?
Mn1 O6 2.176(5) 2_755 ?
Mn1 O4 2.177(4) 2_755 ?
Fe1 O51 1.950(5) 2_755 ?
Fe1 N1 2.114(6) 2_755 ?
Fe1 N2 2.188(6) 2_755 ?
C101 N101 1.110(11) . ?
C101 C102 1.475(11) . ?

loop_
_geom_angle_atom_site_label_1
_geom_angle_atom_site_label_2
_geom_angle_atom_site_label_3
_geom_angle
_geom_angle_site_symmetry_1
_geom_angle_site_symmetry_3
_geom_angle_publ_flag
O1 C1 C6 125.7(6) . . ?
O1 C1 C2 114.3(6) . . ?
C6 C1 C2 120.0(6) . . ?
O2 C2 C3 125.9(6) . . ?
O2 C2 C1 114.2(5) . . ?
C3 C2 C1 119.9(6) . . ?
C2 C3 C4 121.1(6) . . ?
C2 C3 Br1 119.7(5) . . ?
C4 C3 Br1 119.3(5) . . ?
O3 C4 C3 125.5(6) . . ?
O3 C4 C5 115.4(6) . . ?
C3 C4 C5 119.1(6) . . ?
O4 C5 C6 125.6(6) . . ?
O4 C5 C4 115.2(6) . . ?
C6 C5 C4 119.2(6) . . ?
C1 C6 C5 120.5(6) . . ?
C1 C6 Br2 120.6(5) . . ?
C5 C6 Br2 118.9(5) . . ?
O5 C7 C8 124.9(6) . 3_455 ?
O5 C7 C7 114.3(3) . 2_655 ?
C8 C7 C7 120.8(4) 3_455 2_655 ?
C7 C8 C9 119.9(6) 3_545 . ?
C7 C8 Br3 120.0(5) 3_545 . ?
C9 C8 Br3 120.0(5) . . ?
O6 C9 C8 125.6(6) . . ?
O6 C9 C9 115.3(3) . 2_755 ?
C8 C9 C9 119.2(4) . 2_755 ?
O51 C51 C53 124.5(7) . . ?
O51 C51 C52 114.7(7) . . ?
C53 C51 C52 120.7(7) . . ?
C51 C53 C54 127.8(7) . . ?
N1 C54 C53 122.3(7) . . ?
N1 C54 C55 120.2(8) . . ?
C53 C54 C55 117.5(7) . . ?
N1 C56 C57 109.4(6) . . ?
N2 C57 C56 109.3(6) . . ?
N2 C58 C58 108.2(5) . 2_755 ?
C54 N1 C56 117.5(6) . . ?
C54 N1 Fe1 126.3(5) . . ?
C56 N1 Fe1 116.0(5) . . ?
C58 N2 C57 113.1(6) . . ?
C58 N2 Fe1 110.9(5) . . ?
C57 N2 Fe1 106.3(4) . . ?
C1 O1 Cr1 114.4(4) . . ?
C2 O2 Cr1 115.4(4) . . ?
C4 O3 Mn1 117.4(4) . . ?
C5 O4 Mn1 117.6(4) . . ?
C7 O5 Cr1 115.0(4) . . ?
C9 O6 Mn1 117.8(4) . . ?
C51 O51 Fe1 131.1(5) . . ?
O2 Cr1 O2 173.3(3) . 2_655 ?
O2 Cr1 O1 94.15(19) . 2_655 ?
O2 Cr1 O1 81.38(18) 2_655 2_655 ?
O2 Cr1 O1 81.38(18) . . ?
O2 Cr1 O1 94.15(19) 2_655 . ?
O1 Cr1 O1 97.1(3) 2_655 . ?
O2 Cr1 O5 93.6(2) . . ?
O2 Cr1 O5 91.52(19) 2_655 . ?
O1 Cr1 O5 169.36(18) 2_655 . ?
O1 Cr1 O5 91.26(19) . . ?
O2 Cr1 O5 91.51(19) . 2_655 ?
O2 Cr1 O5 93.6(2) 2_655 2_655 ?
O1 Cr1 O5 91.26(18) 2_655 2_655 ?
O1 Cr1 O5 169.36(18) . 2_655 ?
O5 Cr1 O5 81.2(3) . 2_655 ?
O3 Mn1 O3 99.5(3) . 2_755 ?
O3 Mn1 O6 95.59(18) . 2_755 ?
O3 Mn1 O6 159.50(17) 2_755 2_755 ?
O3 Mn1 O6 159.50(17) . . ?
O3 Mn1 O6 95.59(18) 2_755 . ?
O6 Mn1 O6 73.7(2) 2_755 . ?
O3 Mn1 O4 96.59(17) . 2_755 ?
O3 Mn1 O4 74.30(17) 2_755 2_755 ?
O6 Mn1 O4 90.28(17) 2_755 2_755 ?
O6 Mn1 O4 100.83(18) . 2_755 ?
O3 Mn1 O4 74.31(17) . . ?
O3 Mn1 O4 96.59(17) 2_755 . ?
O6 Mn1 O4 100.83(18) 2_755 . ?
O6 Mn1 O4 90.28(17) . . ?
O4 Mn1 O4 166.2(3) 2_755 . ?
O51 Fe1 O51 103.5(3) . 2_755 ?
O51 Fe1 N1 87.7(2) . . ?
O51 Fe1 N1 94.1(2) 2_755 . ?
O51 Fe1 N1 94.1(2) . 2_755 ?
O51 Fe1 N1 87.7(2) 2_755 2_755 ?
N1 Fe1 N1 177.1(3) . 2_755 ?
O51 Fe1 N2 91.6(2) . 2_755 ?
O51 Fe1 N2 159.4(2) 2_755 2_755 ?
N1 Fe1 N2 100.4(2) . 2_755 ?
N1 Fe1 N2 77.3(2) 2_755 2_755 ?
O51 Fe1 N2 159.4(2) . . ?
O51 Fe1 N2 91.6(2) 2_755 . ?
N1 Fe1 N2 77.3(2) . . ?
N1 Fe1 N2 100.4(2) 2_755 . ?
N2 Fe1 N2 77.6(3) 2_755 . ?
N101 C101 C102 179.4(9) . . ?

_refine_diff_density_max         1.753
_refine_diff_density_min         -1.158
_refine_diff_density_rms         0.212

_shelxl_version_number           2013-4

_shelx_res_file                  
;
TITL aa469b08 in C 2/c
CELL  0.71073  14.1914  23.0061  14.7880   90.000  104.703   90.000
ZERR     4.00   0.0005   0.0007   0.0005    0.000    0.003    0.000
LATT   7
SYMM  - X,   Y, 1/2 - Z
SFAC  C    H    N    O    CR   MN   FE   BR
UNIT  152  136  24   56   4    4    4    24
MERG   2
EADP C8 C9
EADP O5 O6
FMAP   2
PLAN   25
SIZE     0.040   0.050   0.060
ACTA
L.S.   40
TEMP  -153.00
WGHT    0.073100  103.680504
FVAR       0.51807
C1    1    0.643055    0.557688    0.202837    11.00000    0.01024    0.00522 =
         0.01340   -0.00158    0.00268   -0.00595
C2    1    0.691799    0.587339    0.295523    11.00000    0.01220    0.00764 =
         0.00962   -0.00160    0.00185   -0.00547
C3    1    0.789311    0.578343    0.336088    11.00000    0.01032    0.01602 =
         0.01111   -0.00753   -0.00133   -0.00325
C4    1    0.844713    0.541807    0.294779    11.00000    0.01113    0.00952 =
         0.01352   -0.00146    0.00309   -0.00019
C5    1    0.796250    0.513076    0.199411    11.00000    0.01337    0.00433 =
         0.01420    0.00041    0.00550   -0.00534
C6    1    0.697751    0.523755    0.157844    11.00000    0.01174    0.00412 =
         0.01006   -0.00069    0.00105   -0.00404
C7    1    0.515717    0.740731    0.204351    11.00000    0.00444    0.00990 =
         0.01769   -0.00317    0.00735   -0.00032
C8    1    1.027344    0.291956    0.160872    11.00000    0.01078    0.00964 =
         0.01030   -0.00081    0.00748   -0.00009
C9    1    1.011774    0.345394    0.201505    11.00000    0.01078    0.00964 =
         0.01030   -0.00081    0.00748   -0.00009
C51   1    0.825892    0.722371    0.177296    11.00000    0.01836    0.01217 =
         0.02704    0.00201    0.00266   -0.00011
C52   1    0.780122    0.679266    0.103150    11.00000    0.02965    0.03034 =
         0.03571   -0.00866    0.00777   -0.01408
AFIX  33
H52A  2    0.820520    0.675322    0.058695    11.00000   -1.50000
H52B  2    0.714997    0.692790    0.070121    11.00000   -1.50000
H52C  2    0.774920    0.641498    0.132149    11.00000   -1.50000
AFIX   0
C53   1    0.784121    0.735273    0.246083    11.00000    0.01788    0.03357 =
         0.03017    0.00553    0.00863   -0.00985
AFIX  43
H53   2    0.723485    0.716894    0.243211    11.00000   -1.20000
AFIX   0
C54   1    0.819536    0.773358    0.323479    11.00000    0.01326    0.03473 =
         0.02374    0.00078    0.01119   -0.00160
C55   1    0.755084    0.783304    0.389580    11.00000    0.02790    0.09153 =
         0.03678   -0.01027    0.02358   -0.01349
AFIX  33
H55A  2    0.787532    0.810072    0.439319    11.00000   -1.50000
H55B  2    0.743139    0.746165    0.417175    11.00000   -1.50000
H55C  2    0.692918    0.800103    0.354975    11.00000   -1.50000
AFIX   0
C56   1    0.934328    0.836091    0.422260    11.00000    0.02396    0.01544 =
         0.02842   -0.00268    0.00568    0.00169
AFIX  23
H56A  2    0.929066    0.814115    0.478328    11.00000   -1.20000
H56B  2    0.890965    0.870384    0.415613    11.00000   -1.20000
AFIX   0
C57   1    1.039404    0.855866    0.433697    11.00000    0.03104    0.01449 =
         0.02075   -0.00091    0.00257   -0.00445
AFIX  23
H57A  2    1.053061    0.890275    0.475174    11.00000   -1.20000
H57B  2    1.084707    0.824416    0.462608    11.00000   -1.20000
AFIX   0
C58   1    1.004834    0.924216    0.302078    11.00000    0.02726    0.01040 =
         0.02759   -0.00193    0.00754    0.00269
AFIX  23
H58A  2    1.043035    0.958396    0.331309    11.00000   -1.20000
H58B  2    0.939604    0.926228    0.314578    11.00000   -1.20000
AFIX   0
N1    3    0.904186    0.798854    0.338532    11.00000    0.01587    0.01283 =
         0.02274    0.00217    0.00585    0.00705
N2    3    1.054202    0.870637    0.341066    11.00000    0.01783    0.01493 =
         0.02607    0.00028    0.00494   -0.00498
AFIX  13
H2    2    1.125605    0.875037    0.346922    11.00000   -1.20000
AFIX   0
O1    4    0.551308    0.567369    0.173883    11.00000    0.00762    0.00975 =
         0.01883   -0.00261    0.00124   -0.00327
O2    4    0.635068    0.619445    0.327823    11.00000    0.00984    0.01012 =
         0.02075   -0.00554    0.00805    0.00012
O3    4    0.933754    0.530480    0.327228    11.00000    0.00803    0.01509 =
         0.01791   -0.00417    0.00162    0.00034
O4    4    0.850790    0.481035    0.166941    11.00000    0.00827    0.01403 =
         0.01486   -0.00169    0.00444    0.00085
O5    4    0.529288    0.689944    0.174097    11.00000    0.01304    0.00872 =
         0.01733    0.00087    0.01140    0.00377
O6    4    1.016187    0.393971    0.166974    11.00000    0.01304    0.00872 =
         0.01733    0.00087    0.01140    0.00377
O51   4    0.907875    0.744067    0.169120    11.00000    0.01899    0.02093 =
         0.03126   -0.00555    0.01504   -0.00322
CR1   5    0.500000    0.624464    0.250000    10.50000    0.00548    0.00437 =
         0.01694    0.00000    0.00541    0.00000
MN1   6    1.000000    0.469633    0.250000    10.50000    0.00651    0.00577 =
         0.01603    0.00000    0.00541    0.00000
FE1   7    1.000000    0.796520    0.250000    10.50000    0.01057    0.00992 =
         0.02318    0.00000    0.00817    0.00000
BR1   8    0.848213    0.615096    0.448140    11.00000    0.02892    0.04282 =
         0.03925   -0.01863    0.00121    0.00330
BR2   8    0.641009    0.490936    0.041234    11.00000    0.02842    0.02840 =
         0.02791   -0.00160    0.00427   -0.00097
BR3   8    1.057842    0.290790    0.046283    11.00000    0.04232    0.02468 =
         0.03272    0.00047    0.02028    0.00183
C101  1    0.688906    0.930176    0.092427    11.00000    0.01350    0.02622 =
         0.03806   -0.00253    0.01571    0.00043
C102  1    0.610966    0.947289    0.010143    11.00000    0.03425    0.02645 =
         0.01293    0.00276    0.01308    0.00488
AFIX 137
H10A  2    0.598776    0.915517   -0.035492    11.00000   -1.50000
H10B  2    0.631061    0.982089   -0.018319    11.00000   -1.50000
H10C  2    0.551280    0.955631    0.029575    11.00000   -1.50000
AFIX   0
N101  3    0.747043    0.917356    0.154808    11.00000    0.01766    0.03968 =
         0.04620   -0.00651    0.00531    0.01601
HKLF    4

REM  aa469b08 in C 2/c
REM R1 =  0.0616 for    3808 Fo > 4sig(Fo)  and  0.0798 for all    4797 data
REM    293 parameters refined using      0 restraints

END

WGHT      0.0733    105.7006

REM Highest difference peak  1.753,  deepest hole -1.158,  1-sigma level  0.212
Q1    1   0.5388  0.6770  0.1996  11.00000  0.05    0.90
Q2    1   0.8184  0.5905  0.3741  11.00000  0.05    0.79
Q3    1   1.0481  0.3973  0.1579  11.00000  0.05    0.77
Q4    1   1.0497  0.2895  0.1186  11.00000  0.05    0.75
Q5    1   0.5000  0.7463  0.2500  10.50000  0.05    0.74
Q6    1   0.6595  0.6301  0.3165  11.00000  0.05    0.74
Q7    1   0.7377  0.8231  0.3946  11.00000  0.05    0.73
Q8    1   0.5578  0.5680  0.1428  11.00000  0.05    0.72
Q9    1   0.5350  0.7083  0.1885  11.00000  0.05    0.72
Q10   1   1.0000  0.3420  0.2500  10.50000  0.05    0.72
Q11   1   0.6733  0.5113  0.1202  11.00000  0.05    0.71
Q12   1   0.7784  0.7084  0.0456  11.00000  0.05    0.70
Q13   1   0.5314  0.6927  0.1423  11.00000  0.05    0.70
Q14   1   0.6647  0.5724  0.2477  11.00000  0.05    0.70
Q15   1   0.9785  0.3890  0.1751  11.00000  0.05    0.70
Q16   1   0.9551  0.5186  0.3157  11.00000  0.05    0.70
Q17   1   0.6018  0.5535  0.1960  11.00000  0.05    0.69
Q18   1   0.8319  0.6487  0.1257  11.00000  0.05    0.67
Q19   1   0.5570  0.5773  0.1991  11.00000  0.05    0.67
Q20   1   0.6435  0.6274  0.3533  11.00000  0.05    0.66
Q21   1   0.8357  0.4638  0.1729  11.00000  0.05    0.66
Q22   1   0.8813  0.4797  0.1750  11.00000  0.05    0.66
Q23   1   0.9950  0.3860  0.1288  11.00000  0.05    0.65
Q24   1   0.9777  0.2982  0.0065  11.00000  0.05    0.64
Q25   1   0.5606  0.9332 -0.0146  11.00000  0.05    0.64
;
_shelx_res_checksum              400
####################################################################### 
# 
# This file contains crystal structure data downloaded from the 
# Cambridge Structural Database (CSD) hosted by the Cambridge 
# Crystallographic Data Centre (CCDC).
# 
# Full information about CCDC data access policies and citation 
# guidelines are available at http://www.ccdc.cam.ac.uk/access/V1 
# 
# Audit and citation data items may have been added by the CCDC. 
# Please retain this information to preserve the provenance of 
# this file and to allow appropriate attribution of the data. 
# 
#######################################################################

data_shelx
_database_code_depnum_ccdc_archive 'CCDC 1054374'
_audit_update_record             
;
2015-03-16 deposited with the CCDC.
2015-05-22 downloaded from the CCDC.
;

_audit_creation_method           SHELXL-2013
_chemical_name_systematic        
;
 ?
;
_chemical_name_common            ?
_chemical_melting_point          ?
_chemical_formula_moiety         ?
_chemical_formula_sum            'C38 H34 Br6 Cr Ga Mn N6 O14'
_chemical_formula_weight         1454.77

loop_
_atom_type_symbol
_atom_type_description
_atom_type_scat_dispersion_real
_atom_type_scat_dispersion_imag
_atom_type_scat_source
C C 0.0033 0.0016 'International Tables Vol C Tables 4.2.6.8 and 6.1.1.4'
H H 0.0000 0.0000 'International Tables Vol C Tables 4.2.6.8 and 6.1.1.4'
N N 0.0061 0.0033 'International Tables Vol C Tables 4.2.6.8 and 6.1.1.4'
O O 0.0106 0.0060 'International Tables Vol C Tables 4.2.6.8 and 6.1.1.4'
Cr Cr 0.3209 0.6236 'International Tables Vol C Tables 4.2.6.8 and 6.1.1.4'
Mn Mn 0.3368 0.7283 'International Tables Vol C Tables 4.2.6.8 and 6.1.1.4'
Ga Ga 0.2307 1.6083 'International Tables Vol C Tables 4.2.6.8 and 6.1.1.4'
Br Br -0.2901 2.4595 'International Tables Vol C Tables 4.2.6.8 and 6.1.1.4'

_space_group_crystal_system      monoclinic
_space_group_IT_number           15
_space_group_name_H-M_alt        'C 2/c'
_space_group_name_Hall           '-C 2yc'

_shelx_space_group_comment       
;
The symmetry employed for this shelxl refinement is uniquely defined
by the following loop, which should always be used as a source of
symmetry information in preference to the above space-group names.
They are only intended as comments.
;

loop_
_space_group_symop_operation_xyz
'x, y, z'
'-x, y, -z+1/2'
'x+1/2, y+1/2, z'
'-x+1/2, y+1/2, -z+1/2'
'-x, -y, -z'
'x, -y, z-1/2'
'-x+1/2, -y+1/2, -z'
'x+1/2, -y+1/2, z-1/2'

_cell_length_a                   14.1613(4)
_cell_length_b                   23.0839(6)
_cell_length_c                   14.8676(5)
_cell_angle_alpha                90
_cell_angle_beta                 104.296(3)
_cell_angle_gamma                90
_cell_volume                     4709.7(2)
_cell_formula_units_Z            4
_cell_measurement_temperature    120(2)
_cell_measurement_reflns_used    4696
_cell_measurement_theta_min      3.1830
_cell_measurement_theta_max      21.7110

_exptl_crystal_description       prism
_exptl_crystal_colour            violet
_exptl_crystal_density_meas      ?
_exptl_crystal_density_method    ?
_exptl_crystal_density_diffrn    2.052
_exptl_crystal_F_000             2824
_exptl_transmission_factor_min   ?
_exptl_transmission_factor_max   ?
_exptl_crystal_size_max          0.060
_exptl_crystal_size_mid          0.040
_exptl_crystal_size_min          0.030
_exptl_absorpt_coefficient_mu    6.220
_shelx_estimated_absorpt_T_min   0.707
_shelx_estimated_absorpt_T_max   0.835
_exptl_absorpt_correction_T_min  0.75481
_exptl_absorpt_correction_T_max  1.00000
_exptl_absorpt_correction_type   multi-scan
_exptl_absorpt_process_details   
;
CrysAlisPro, Agilent Technologies,
Version 1.171.36.24 (release 03-12-2012 CrysAlis171 .NET)
(compiled Dec  3 2012,18:21:49)
Empirical absorption correction using spherical harmonics,
 implemented in SCALE3 ABSPACK scaling algorithm.
;

_exptl_special_details           
;
 ?
;

_diffrn_ambient_temperature      120(2)
_diffrn_radiation_wavelength     0.71073
_diffrn_radiation_type           MoK\a
_diffrn_radiation_source         'SuperNova (Mo) X-ray Source'
_diffrn_radiation_monochromator  mirror
_diffrn_measurement_device_type  
'SuperNova, Single source at offset), Sapphire3'
_diffrn_measurement_method       ?
_diffrn_detector_area_resol_mean ?
_diffrn_reflns_number            59295
_diffrn_reflns_av_unetI/netI     0.0792
_diffrn_reflns_av_R_equivalents  0.1654
_diffrn_reflns_limit_h_min       -17
_diffrn_reflns_limit_h_max       17
_diffrn_reflns_limit_k_min       -28
_diffrn_reflns_limit_k_max       28
_diffrn_reflns_limit_l_min       -18
_diffrn_reflns_limit_l_max       18
_diffrn_reflns_theta_min         2.969
_diffrn_reflns_theta_max         26.380
_diffrn_reflns_theta_full        25.242
_diffrn_measured_fraction_theta_max 0.999
_diffrn_measured_fraction_theta_full 0.999
_diffrn_reflns_Laue_measured_fraction_max 0.999
_diffrn_reflns_Laue_measured_fraction_full 0.999
_diffrn_reflns_point_group_measured_fraction_max 0.999
_diffrn_reflns_point_group_measured_fraction_full 0.999
_reflns_number_total             4825
_reflns_number_gt                3197
_reflns_threshold_expression     'I > 2\s(I)'
_reflns_Friedel_coverage         0.000
_reflns_Friedel_fraction_max     .
_reflns_Friedel_fraction_full    .

_reflns_special_details          
;
 Reflections were merged by SHELXL according to the crystal
 class for the calculation of statistics and refinement.
 
 _reflns_Friedel_fraction is defined as the number of unique
 Friedel pairs measured divided by the number that would be
 possible theoretically, ignoring centric projections and
 systematic absences.
;

_computing_data_collection       ?
_computing_cell_refinement       ?
_computing_data_reduction        ?
_computing_structure_solution    ?
_computing_structure_refinement  'SHELXL-2013 (Sheldrick, 2013)'
_computing_molecular_graphics    ?
_computing_publication_material  ?

_refine_special_details          
;
 ?
;
_refine_ls_structure_factor_coef Fsqd
_refine_ls_matrix_type           full
_refine_ls_weighting_scheme      calc
_refine_ls_weighting_details     
'w=1/[\s^2^(Fo^2^)+(0.0686P)^2^] where P=(Fo^2^+2Fc^2^)/3'
_atom_sites_solution_primary     ?
_atom_sites_solution_secondary   ?
_atom_sites_solution_hydrogens   geom
_refine_ls_hydrogen_treatment    constr
_refine_ls_extinction_method     none
_refine_ls_extinction_coef       .
_refine_ls_number_reflns         4825
_refine_ls_number_parameters     305
_refine_ls_number_restraints     0
_refine_ls_R_factor_all          0.0966
_refine_ls_R_factor_gt           0.0543
_refine_ls_wR_factor_ref         0.1394
_refine_ls_wR_factor_gt          0.1201
_refine_ls_goodness_of_fit_ref   1.003
_refine_ls_restrained_S_all      1.003
_refine_ls_shift/su_max          0.001
_refine_ls_shift/su_mean         0.000

loop_
_atom_site_label
_atom_site_type_symbol
_atom_site_fract_x
_atom_site_fract_y
_atom_site_fract_z
_atom_site_U_iso_or_equiv
_atom_site_adp_type
_atom_site_occupancy
_atom_site_site_symmetry_order
_atom_site_calc_flag
_atom_site_refinement_flags_posn
_atom_site_refinement_flags_adp
_atom_site_refinement_flags_occupancy
_atom_site_disorder_assembly
_atom_site_disorder_group
C1 C 0.1556(5) 0.4584(3) 0.7058(5) 0.0214(15) Uani 1 1 d . . . . .
C2 C 0.2109(5) 0.4216(3) 0.6641(4) 0.0197(15) Uani 1 1 d . . . . .
C3 C 0.3088(5) 0.4128(3) 0.7052(5) 0.0209(15) Uani 1 1 d . . . . .
C4 C 0.3573(5) 0.4424(3) 0.7973(4) 0.0182(14) Uani 1 1 d . . . . .
C5 C 0.3028(4) 0.4763(3) 0.8419(4) 0.0153(14) Uani 1 1 d . . . . .
C6 C 0.2039(5) 0.4873(3) 0.8006(5) 0.0221(15) Uani 1 1 d . . . . .
C7 C 0.0111(5) 0.6552(3) 0.7015(5) 0.0214(15) Uani 1 1 d . . . . .
C8 C 0.0278(5) 0.7086(3) 0.6620(4) 0.0197(15) Uani 1 1 d . . . . .
C9 C 0.5159(5) 0.2600(3) 0.7044(5) 0.0202(15) Uani 1 1 d . . . . .
C10 C -0.1678(5) 0.7237(3) 0.1810(5) 0.0253(16) Uani 1 1 d . . . . .
C11 C -0.2108(6) 0.7380(3) 0.2491(5) 0.0349(19) Uani 1 1 d . . . . .
H11 H -0.2727 0.7211 0.2458 0.042 Uiso 1 1 calc R U . . .
C12 C -0.1744(5) 0.7749(3) 0.3240(5) 0.0340(19) Uani 1 1 d . . . . .
C13 C -0.0558(5) 0.8362(3) 0.4223(5) 0.0335(18) Uani 1 1 d . . . . .
H13A H -0.0595 0.8136 0.4779 0.040 Uiso 1 1 calc R U . . .
H13B H -0.0977 0.8709 0.4189 0.040 Uiso 1 1 calc R U . . .
C14 C 0.0481(6) 0.8543(3) 0.4291(5) 0.0344(19) Uani 1 1 d . . . . .
H14A H 0.0645 0.8880 0.4711 0.041 Uiso 1 1 calc R U . . .
H14B H 0.0926 0.8221 0.4557 0.041 Uiso 1 1 calc R U . . .
C15 C 0.0104(6) 0.9237(3) 0.3005(5) 0.038(2) Uani 1 1 d . . . . .
H15A H -0.0512 0.9268 0.3203 0.046 Uiso 1 1 calc R U . . .
H15B H 0.0516 0.9575 0.3255 0.046 Uiso 1 1 calc R U . . .
C16 C -0.2149(6) 0.6808(4) 0.1087(6) 0.044(2) Uani 1 1 d . . . . .
H16A H -0.1746 0.6757 0.0644 0.065 Uiso 1 1 calc R U . . .
H16B H -0.2795 0.6949 0.0759 0.065 Uiso 1 1 calc R U . . .
H16C H -0.2216 0.6436 0.1383 0.065 Uiso 1 1 calc R U . . .
C17 C -0.2367(6) 0.7853(4) 0.3926(6) 0.055(3) Uani 1 1 d . . . . .
H17A H -0.2026 0.8118 0.4414 0.083 Uiso 1 1 calc R U . . .
H17B H -0.2485 0.7484 0.4206 0.083 Uiso 1 1 calc R U . . .
H17C H -0.2991 0.8025 0.3600 0.083 Uiso 1 1 calc R U . . .
C100 C 0.3895(6) 0.9476(3) 0.4898(5) 0.038(2) Uani 1 1 d . . . . .
H10A H 0.4490 0.9257 0.4911 0.057 Uiso 1 1 calc R U . . .
H10B H 0.3677 0.9395 0.5462 0.057 Uiso 1 1 calc R U . . .
H10C H 0.4027 0.9892 0.4866 0.057 Uiso 1 1 calc R U . . .
C101 C 0.3140(6) 0.9308(3) 0.4092(6) 0.037(2) Uani 1 1 d . . . . .
N1 N -0.0896(4) 0.8007(2) 0.3385(4) 0.0252(14) Uani 1 1 d . . . . .
N2 N 0.0617(4) 0.8694(2) 0.3376(4) 0.0254(14) Uani 1 1 d . . . . .
H2 H 0.1328 0.8729 0.3404 0.031 Uiso 1 1 calc R U . . .
N100 N 0.2551(5) 0.9186(3) 0.3442(5) 0.0466(19) Uani 1 1 d . . . . .
O1 O 0.0668(3) 0.46993(19) 0.6731(3) 0.0246(11) Uani 1 1 d . . . . .
O2 O 0.1490(3) 0.51861(19) 0.8326(3) 0.0202(10) Uani 1 1 d . . . . .
O3 O 0.3652(3) 0.38024(19) 0.6730(3) 0.0225(11) Uani 1 1 d . . . . .
O4 O 0.4489(3) 0.43246(18) 0.8258(3) 0.0205(10) Uani 1 1 d . . . . .
O5 O 0.5302(3) 0.31075(18) 0.6748(3) 0.0214(10) Uani 1 1 d . . . . .
O6 O 0.0159(3) 0.60695(19) 0.6672(3) 0.0229(11) Uani 1 1 d . . . . .
O7 O -0.0858(3) 0.7433(2) 0.1699(3) 0.0283(12) Uani 1 1 d . . . . .
Cr Cr 0.5000 0.37540(6) 0.7500 0.0188(4) Uani 1 2 d S T P . .
Mn Mn 0.0000 0.53113(6) 0.7500 0.0205(3) Uani 1 2 d S T P . .
Ga Ga 0.0000 0.79845(4) 0.2500 0.0215(3) Uani 1 2 d S T P . .
Br1 Br 0.15247(5) 0.38452(3) 0.55185(5) 0.0343(2) Uani 1 1 d . . . . .
Br2 Br 0.35926(5) 0.50926(3) 0.95839(5) 0.02431(19) Uani 1 1 d . . . . .
Br3 Br 0.05966(6) 0.70964(3) 0.54628(5) 0.0284(2) Uani 1 1 d . . . . .

loop_
_atom_site_aniso_label
_atom_site_aniso_U_11
_atom_site_aniso_U_22
_atom_site_aniso_U_33
_atom_site_aniso_U_23
_atom_site_aniso_U_13
_atom_site_aniso_U_12
C1 0.016(4) 0.021(4) 0.027(4) -0.001(3) 0.006(3) -0.006(3)
C2 0.018(4) 0.018(4) 0.024(4) -0.003(3) 0.006(3) -0.004(3)
C3 0.015(3) 0.018(3) 0.033(4) 0.001(3) 0.013(3) -0.001(3)
C4 0.018(4) 0.015(3) 0.020(4) 0.002(3) 0.001(3) -0.001(3)
C5 0.012(3) 0.018(3) 0.016(3) -0.001(3) 0.003(3) -0.006(3)
C6 0.021(4) 0.015(3) 0.031(4) 0.003(3) 0.009(3) -0.004(3)
C7 0.013(3) 0.021(4) 0.031(4) -0.002(3) 0.009(3) -0.006(3)
C8 0.018(4) 0.026(4) 0.017(3) -0.003(3) 0.006(3) 0.002(3)
C9 0.013(3) 0.017(4) 0.034(4) 0.003(3) 0.012(3) -0.001(3)
C10 0.017(4) 0.020(4) 0.039(4) -0.002(3) 0.008(3) -0.007(3)
C11 0.025(4) 0.037(5) 0.044(5) -0.003(4) 0.010(4) -0.013(4)
C12 0.023(4) 0.038(5) 0.043(5) 0.003(4) 0.012(4) 0.004(4)
C13 0.034(5) 0.025(4) 0.041(5) 0.005(3) 0.010(4) -0.002(3)
C14 0.046(5) 0.024(4) 0.033(5) -0.002(3) 0.007(4) -0.003(4)
C15 0.050(5) 0.014(4) 0.051(5) 0.004(3) 0.013(4) 0.003(4)
C16 0.036(5) 0.045(5) 0.054(6) -0.007(4) 0.019(4) -0.019(4)
C17 0.034(5) 0.091(8) 0.050(6) -0.012(5) 0.027(5) -0.010(5)
C100 0.054(6) 0.028(4) 0.039(5) -0.003(4) 0.025(4) -0.002(4)
C101 0.026(4) 0.031(4) 0.058(6) 0.008(4) 0.021(4) -0.003(4)
N1 0.024(3) 0.019(3) 0.033(4) -0.004(3) 0.008(3) 0.003(3)
N2 0.026(3) 0.017(3) 0.033(4) 0.001(3) 0.005(3) -0.002(3)
N100 0.034(4) 0.045(5) 0.058(5) 0.003(4) 0.006(4) -0.010(4)
O1 0.019(3) 0.022(3) 0.034(3) -0.007(2) 0.009(2) 0.002(2)
O2 0.017(2) 0.021(3) 0.025(3) -0.002(2) 0.010(2) 0.002(2)
O3 0.014(2) 0.022(3) 0.033(3) -0.007(2) 0.010(2) -0.003(2)
O4 0.017(2) 0.013(2) 0.032(3) 0.002(2) 0.005(2) 0.0017(19)
O5 0.018(3) 0.019(2) 0.030(3) 0.002(2) 0.013(2) 0.002(2)
O6 0.027(3) 0.016(2) 0.030(3) -0.003(2) 0.014(2) -0.002(2)
O7 0.024(3) 0.025(3) 0.038(3) -0.008(2) 0.012(2) -0.008(2)
Cr 0.0128(8) 0.0134(8) 0.0318(9) 0.000 0.0086(7) 0.000
Mn 0.0147(8) 0.0163(7) 0.0325(9) 0.000 0.0098(6) 0.000
Ga 0.0179(6) 0.0172(6) 0.0313(6) 0.000 0.0098(5) 0.000
Br1 0.0238(4) 0.0374(5) 0.0390(5) -0.0183(4) 0.0027(3) 0.0027(3)
Br2 0.0229(4) 0.0225(4) 0.0272(4) -0.0025(3) 0.0055(3) -0.0013(3)
Br3 0.0384(5) 0.0202(4) 0.0326(4) -0.0007(3) 0.0200(3) -0.0028(3)

_geom_special_details            
;
 All esds (except the esd in the dihedral angle between two l.s. planes)
 are estimated using the full covariance matrix.  The cell esds are taken
 into account individually in the estimation of esds in distances, angles
 and torsion angles; correlations between esds in cell parameters are only
 used when they are defined by crystal symmetry.  An approximate (isotropic)
 treatment of cell esds is used for estimating esds involving l.s. planes.
;

loop_
_geom_bond_atom_site_label_1
_geom_bond_atom_site_label_2
_geom_bond_distance
_geom_bond_site_symmetry_2
_geom_bond_publ_flag
C1 O1 1.259(8) . ?
C1 C2 1.400(9) . ?
C1 C6 1.557(9) . ?
C2 C3 1.384(9) . ?
C2 Br1 1.876(6) . ?
C3 O3 1.273(7) . ?
C3 C4 1.533(9) . ?
C4 O4 1.283(7) . ?
C4 C5 1.378(9) . ?
C5 C6 1.407(9) . ?
C5 Br2 1.880(6) . ?
C6 O2 1.239(8) . ?
C7 O6 1.234(7) . ?
C7 C8 1.410(9) . ?
C7 C7 1.551(13) 2_556 ?
C8 C9 1.372(9) 3_455 ?
C8 Br3 1.884(6) . ?
C9 O5 1.286(7) . ?
C9 C8 1.372(9) 3_545 ?
C9 C9 1.531(13) 2_656 ?
C10 O7 1.293(8) . ?
C10 C11 1.344(10) . ?
C10 C16 1.494(10) . ?
C11 C12 1.396(10) . ?
C12 N1 1.311(9) . ?
C12 C17 1.524(10) . ?
C13 N1 1.469(9) . ?
C13 C14 1.508(10) . ?
C14 N2 1.464(9) . ?
C15 C15 1.457(15) 2 ?
C15 N2 1.484(8) . ?
C100 C101 1.448(11) . ?
C101 N100 1.144(10) . ?
N1 Ga 2.041(6) . ?
N2 Ga 2.140(5) . ?
O1 Mn 2.175(4) . ?
O2 Mn 2.183(4) . ?
O3 Cr 1.972(4) . ?
O4 Cr 1.983(4) . ?
O5 Cr 1.974(4) . ?
O6 Mn 2.183(4) . ?
O7 Ga 1.949(5) . ?
Cr O3 1.972(4) 2_656 ?
Cr O5 1.974(4) 2_656 ?
Cr O4 1.983(4) 2_656 ?
Mn O1 2.175(4) 2_556 ?
Mn O2 2.183(4) 2_556 ?
Mn O6 2.183(4) 2_556 ?
Ga O7 1.949(5) 2 ?
Ga N1 2.041(6) 2 ?
Ga N2 2.140(5) 2 ?

loop_
_geom_angle_atom_site_label_1
_geom_angle_atom_site_label_2
_geom_angle_atom_site_label_3
_geom_angle
_geom_angle_site_symmetry_1
_geom_angle_site_symmetry_3
_geom_angle_publ_flag
O1 C1 C2 124.9(6) . . ?
O1 C1 C6 115.6(6) . . ?
C2 C1 C6 119.5(6) . . ?
C3 C2 C1 120.1(6) . . ?
C3 C2 Br1 120.0(5) . . ?
C1 C2 Br1 119.9(5) . . ?
O3 C3 C2 124.9(6) . . ?
O3 C3 C4 114.5(5) . . ?
C2 C3 C4 120.5(6) . . ?
O4 C4 C5 125.8(6) . . ?
O4 C4 C3 114.1(5) . . ?
C5 C4 C3 120.1(6) . . ?
C4 C5 C6 120.5(6) . . ?
C4 C5 Br2 120.7(5) . . ?
C6 C5 Br2 118.7(5) . . ?
O2 C6 C5 126.1(6) . . ?
O2 C6 C1 114.9(6) . . ?
C5 C6 C1 119.0(6) . . ?
O6 C7 C8 125.8(6) . . ?
O6 C7 C7 115.4(4) . 2_556 ?
C8 C7 C7 118.7(4) . 2_556 ?
C9 C8 C7 120.8(6) 3_455 . ?
C9 C8 Br3 119.5(5) 3_455 . ?
C7 C8 Br3 119.6(5) . . ?
O5 C9 C8 125.7(6) . 3_545 ?
O5 C9 C9 114.1(4) . 2_656 ?
C8 C9 C9 120.2(4) 3_545 2_656 ?
O7 C10 C11 126.7(7) . . ?
O7 C10 C16 113.3(6) . . ?
C11 C10 C16 120.0(6) . . ?
C10 C11 C12 127.1(7) . . ?
N1 C12 C11 123.5(7) . . ?
N1 C12 C17 118.4(7) . . ?
C11 C12 C17 118.1(7) . . ?
N1 C13 C14 108.6(6) . . ?
N2 C14 C13 110.8(6) . . ?
C15 C15 N2 109.8(5) 2 . ?
N100 C101 C100 178.3(9) . . ?
C12 N1 C13 119.1(6) . . ?
C12 N1 Ga 124.9(5) . . ?
C13 N1 Ga 115.9(4) . . ?
C14 N2 C15 112.5(6) . . ?
C14 N2 Ga 104.8(4) . . ?
C15 N2 Ga 109.4(4) . . ?
C1 O1 Mn 117.2(4) . . ?
C6 O2 Mn 118.2(4) . . ?
C3 O3 Cr 115.0(4) . . ?
C4 O4 Cr 114.4(4) . . ?
C9 O5 Cr 114.9(4) . . ?
C7 O6 Mn 117.8(4) . . ?
C10 O7 Ga 126.5(5) . . ?
O3 Cr O3 173.5(3) . 2_656 ?
O3 Cr O5 93.29(18) . 2_656 ?
O3 Cr O5 91.61(18) 2_656 2_656 ?
O3 Cr O5 91.61(18) . . ?
O3 Cr O5 93.30(18) 2_656 . ?
O5 Cr O5 81.8(3) 2_656 . ?
O3 Cr O4 93.97(18) . 2_656 ?
O3 Cr O4 81.69(18) 2_656 2_656 ?
O5 Cr O4 169.98(18) 2_656 2_656 ?
O5 Cr O4 91.14(18) . 2_656 ?
O3 Cr O4 81.69(18) . . ?
O3 Cr O4 93.97(18) 2_656 . ?
O5 Cr O4 91.14(18) 2_656 . ?
O5 Cr O4 169.98(18) . . ?
O4 Cr O4 96.7(3) 2_656 . ?
O1 Mn O1 99.0(2) 2_556 . ?
O1 Mn O2 73.99(17) 2_556 2_556 ?
O1 Mn O2 95.96(17) . 2_556 ?
O1 Mn O2 95.96(17) 2_556 . ?
O1 Mn O2 73.99(16) . . ?
O2 Mn O2 164.8(2) 2_556 . ?
O1 Mn O6 96.06(17) 2_556 2_556 ?
O1 Mn O6 159.36(17) . 2_556 ?
O2 Mn O6 101.74(17) 2_556 2_556 ?
O2 Mn O6 90.51(16) . 2_556 ?
O1 Mn O6 159.36(17) 2_556 . ?
O1 Mn O6 96.06(17) . . ?
O2 Mn O6 90.51(16) 2_556 . ?
O2 Mn O6 101.74(17) . . ?
O6 Mn O6 73.4(2) 2_556 . ?
O7 Ga O7 98.5(3) . 2 ?
O7 Ga N1 90.9(2) . 2 ?
O7 Ga N1 91.0(2) 2 2 ?
O7 Ga N1 91.0(2) . . ?
O7 Ga N1 90.9(2) 2 . ?
N1 Ga N1 177.0(3) 2 . ?
O7 Ga N2 166.1(2) . . ?
O7 Ga N2 91.6(2) 2 . ?
N1 Ga N2 98.4(2) 2 . ?
N1 Ga N2 79.3(2) . . ?
O7 Ga N2 91.6(2) . 2 ?
O7 Ga N2 166.1(2) 2 2 ?
N1 Ga N2 79.3(2) 2 2 ?
N1 Ga N2 98.4(2) . 2 ?
N2 Ga N2 80.1(3) . 2 ?

_refine_diff_density_max         1.235
_refine_diff_density_min         -0.849
_refine_diff_density_rms         0.175

_shelxl_version_number           2013-4

_shelx_res_file                  
;
TITL shelx in C2/c
CELL  0.71073  14.1613  23.0839  14.8676   90.000  104.296   90.000
ZERR     1.00   0.0004   0.0006   0.0005    0.000    0.003    0.000
LATT   7
SYMM  - X,   Y, 1/2 - Z
SFAC  C    H    N    O    CR   MN   GA   BR
UNIT  152  136  24   56   4    4    4    24
MERG   2
FMAP   2
PLAN   25
SIZE     0.030   0.040   0.060
L.S.   40
TEMP  -153.00
acta
WGHT    0.068600
FVAR       0.25343
C1    1    0.155556    0.458371    0.705783    11.00000    0.01591    0.02109 =
         0.02741   -0.00107    0.00584   -0.00566
C2    1    0.210945    0.421604    0.664068    11.00000    0.01776    0.01835 =
         0.02360   -0.00326    0.00642   -0.00431
C3    1    0.308778    0.412780    0.705241    11.00000    0.01484    0.01793 =
         0.03335    0.00067    0.01268   -0.00056
C4    1    0.357282    0.442432    0.797332    11.00000    0.01818    0.01481 =
         0.01972    0.00208    0.00135   -0.00100
C5    1    0.302760    0.476276    0.841926    11.00000    0.01166    0.01774 =
         0.01621   -0.00057    0.00287   -0.00604
C6    1    0.203878    0.487327    0.800569    11.00000    0.02127    0.01529 =
         0.03121    0.00342    0.00908   -0.00401
C7    1    0.011072    0.655226    0.701466    11.00000    0.01309    0.02140 =
         0.03139   -0.00178    0.00878   -0.00553
C8    1    0.027771    0.708623    0.661996    11.00000    0.01781    0.02550 =
         0.01703   -0.00338    0.00649    0.00203
C9    1    0.515944    0.259956    0.704398    11.00000    0.01347    0.01658 =
         0.03408    0.00259    0.01234   -0.00135
C10   1   -0.167766    0.723747    0.181023    11.00000    0.01733    0.02038 =
         0.03887   -0.00171    0.00799   -0.00696
C11   1   -0.210775    0.737983    0.249053    11.00000    0.02492    0.03656 =
         0.04372   -0.00293    0.00954   -0.01306
AFIX  43
H11   2   -0.272715    0.721101    0.245771    11.00000   -1.20000
AFIX   0
C12   1   -0.174395    0.774852    0.323986    11.00000    0.02327    0.03846 =
         0.04253    0.00330    0.01240    0.00361
C13   1   -0.055829    0.836189    0.422344    11.00000    0.03406    0.02525 =
         0.04128    0.00536    0.00964   -0.00214
AFIX  23
H13A  2   -0.059511    0.813570    0.477949    11.00000   -1.20000
H13B  2   -0.097690    0.870870    0.418934    11.00000   -1.20000
AFIX   0
C14   1    0.048064    0.854253    0.429113    11.00000    0.04559    0.02378 =
         0.03266   -0.00195    0.00741   -0.00336
AFIX  23
H14A  2    0.064524    0.888027    0.471107    11.00000   -1.20000
H14B  2    0.092557    0.822137    0.455733    11.00000   -1.20000
AFIX   0
C15   1    0.010408    0.923676    0.300505    11.00000    0.04977    0.01363 =
         0.05125    0.00362    0.01299    0.00294
AFIX  23
H15A  2   -0.051225    0.926767    0.320282    11.00000   -1.20000
H15B  2    0.051570    0.957489    0.325496    11.00000   -1.20000
AFIX   0
C16   1   -0.214908    0.680791    0.108670    11.00000    0.03590    0.04500 =
         0.05403   -0.00676    0.01888   -0.01891
AFIX  33
H16A  2   -0.174571    0.675662    0.064350    11.00000   -1.50000
H16B  2   -0.279498    0.694925    0.075896    11.00000   -1.50000
H16C  2   -0.221584    0.643604    0.138297    11.00000   -1.50000
AFIX   0
C17   1   -0.236737    0.785343    0.392614    11.00000    0.03438    0.09095 =
         0.05013   -0.01224    0.02749   -0.00975
AFIX  33
H17A  2   -0.202625    0.811840    0.441392    11.00000   -1.50000
H17B  2   -0.248550    0.748444    0.420556    11.00000   -1.50000
H17C  2   -0.299113    0.802489    0.360013    11.00000   -1.50000
AFIX   0
C100  1    0.389464    0.947648    0.489788    11.00000    0.05424    0.02822 =
         0.03918   -0.00254    0.02502   -0.00243
AFIX 137
H10A  2    0.448990    0.925656    0.491132    11.00000   -1.50000
H10B  2    0.367741    0.939503    0.546185    11.00000   -1.50000
H10C  2    0.402735    0.989164    0.486609    11.00000   -1.50000
AFIX   0
C101  1    0.313988    0.930831    0.409162    11.00000    0.02602    0.03129 =
         0.05806    0.00799    0.02095   -0.00328
N1    3   -0.089593    0.800740    0.338488    11.00000    0.02384    0.01873 =
         0.03347   -0.00409    0.00798    0.00251
N2    3    0.061708    0.869412    0.337551    11.00000    0.02565    0.01693 =
         0.03255    0.00139    0.00503   -0.00158
AFIX  13
H2    2    0.132766    0.872905    0.340372    11.00000   -1.20000
AFIX   0
N100  3    0.255089    0.918622    0.344235    11.00000    0.03421    0.04453 =
         0.05839    0.00303    0.00633   -0.00971
O1    4    0.066772    0.469928    0.673127    11.00000    0.01884    0.02202 =
         0.03407   -0.00663    0.00871    0.00209
O2    4    0.149014    0.518611    0.832569    11.00000    0.01713    0.02087 =
         0.02513   -0.00226    0.01012    0.00192
O3    4    0.365179    0.380236    0.673023    11.00000    0.01422    0.02209 =
         0.03337   -0.00677    0.01017   -0.00293
O4    4    0.448943    0.432464    0.825803    11.00000    0.01651    0.01272 =
         0.03178    0.00151    0.00475    0.00173
O5    4    0.530188    0.310745    0.674800    11.00000    0.01849    0.01877 =
         0.03038    0.00155    0.01263    0.00184
O6    4    0.015881    0.606949    0.667168    11.00000    0.02672    0.01619 =
         0.02977   -0.00251    0.01443   -0.00237
O7    4   -0.085841    0.743335    0.169930    11.00000    0.02351    0.02537 =
         0.03820   -0.00840    0.01165   -0.00821
CR    5    0.500000    0.375399    0.750000    10.50000    0.01277    0.01337 =
         0.03185    0.00000    0.00857    0.00000
MN    6    0.000000    0.531130    0.750000    10.50000    0.01471    0.01634 =
         0.03247    0.00000    0.00983    0.00000
GA    7    0.000000    0.798453    0.250000    10.50000    0.01793    0.01724 =
         0.03132    0.00000    0.00977    0.00000
BR1   8    0.152471    0.384521    0.551850    11.00000    0.02379    0.03744 =
         0.03899   -0.01833    0.00270    0.00275
BR2   8    0.359263    0.509258    0.958394    11.00000    0.02294    0.02245 =
         0.02716   -0.00248    0.00547   -0.00132
BR3   8    0.059664    0.709638    0.546284    11.00000    0.03842    0.02017 =
         0.03259   -0.00065    0.02003   -0.00284
HKLF    4

REM  shelx in C2/c
REM R1 =  0.0543 for    3197 Fo > 4sig(Fo)  and  0.0966 for all    4825 data
REM    305 parameters refined using      0 restraints

END

WGHT      0.0691      0.0000

REM Highest difference peak  1.235,  deepest hole -0.849,  1-sigma level  0.175
Q1    1   0.0720  0.7100  0.6126  11.00000  0.05    1.23
Q2    1   0.3385  0.5024  0.8882  11.00000  0.05    1.15
Q3    1   0.0229  0.7099  0.4770  11.00000  0.05    1.13
Q4    1   0.1576  0.3789  0.6168  11.00000  0.05    1.11
Q5    1  -0.0366  0.7948  0.1747  11.00000  0.05    1.08
Q6    1   0.3831  0.5059  1.0251  11.00000  0.05    1.04
Q7    1   0.1378  0.3831  0.4818  11.00000  0.05    0.91
Q8    1   0.0342  0.5302  0.8190  11.00000  0.05    0.81
Q9    1   0.0730  0.7150  0.4835  11.00000  0.05    0.81
Q10   1   0.0160  0.8012  0.1851  11.00000  0.05    0.78
Q11   1   0.4888  0.3836  0.8060  11.00000  0.05    0.75
Q12   1  -0.2261  0.6990  0.0450  11.00000  0.05    0.73
Q13   1  -0.0129  0.5200  0.8108  11.00000  0.05    0.71
Q14   1  -0.2084  0.7007  0.3397  11.00000  0.05    0.68
Q15   1   0.0543  0.7096  0.7365  11.00000  0.05    0.63
Q16   1   0.0000  0.6584  0.7500  10.50000  0.05    0.60
Q17   1   0.1354  0.6780  0.5424  11.00000  0.05    0.60
Q18   1   0.4249  0.5401  0.9358  11.00000  0.05    0.59
Q19   1   0.1894  0.4198  0.5261  11.00000  0.05    0.57
Q20   1   0.5154  0.3011  0.6055  11.00000  0.05    0.56
Q21   1   0.1210  1.0062  0.4074  11.00000  0.05    0.56
Q22   1   0.1388  0.7196  0.5465  11.00000  0.05    0.56
Q23   1   0.3634  0.9135  0.4564  11.00000  0.05    0.55
Q24   1  -0.0448  0.7648  0.2087  11.00000  0.05    0.55
Q25   1   0.0000  0.4000  0.7500  10.50000  0.05    0.54
;
_shelx_res_checksum              99050
